# Supplementary material for: Molecular cloning, expression, and in situ hybridization analysis of MnGPx-3 and MnGPx-4 from oriental river prawn, Macrobrachium nipponense, in response to hypoxia and reoxygenation
Source: PLoS One. 2020 Feb 21;15(2):e0229171. doi: 10.1371/journal.pone.0229171 (PMC7034814; doi:10.1371/journal.pone.0229171)
Supplement: S1 File — (ZIP) [file pone.0229171.s001.zip]

Archive with 23 entries (21 files):
- supporting informations/
- supporting informations/GPxs sequences/
- supporting informations/GPxs sequences/figure.docx
- supporting informations/GPxs sequences/full sequences.txt
- supporting informations/GPxs sequences/glutathione peroxidase 3 [Amphiprion ocellaris].txt
- supporting informations/GPxs sequences/glutathione peroxidase 3 [Anabas testudineus].txt
- supporting informations/GPxs sequences/glutathione peroxidase 3 [Boleophthalmus pectinirostris].txt
- supporting informations/GPxs sequences/glutathione peroxidase 3 [Cynoglossus semilaevis].txt
- supporting informations/GPxs sequences/glutathione peroxidase 3 [Kryptolebias marmoratus].txt
- supporting informations/GPxs sequences/glutathione peroxidase 3 [Larimichthys crocea].txt
- supporting informations/GPxs sequences/glutathione peroxidase 3 [Monopterus albus].txt
- supporting informations/GPxs sequences/glutathione peroxidase 3 [Seriola dumerili].txt
- supporting informations/GPxs sequences/glutathione peroxidase 4 S homeolog [Xenopus laevis].txt
- supporting informations/GPxs sequences/glutathione peroxidase 4b [Sparus aurata].txt
- supporting informations/GPxs sequences/MnGPX3.txt
- supporting informations/GPxs sequences/MnGPX4.txt
- supporting informations/GPxs sequences/phospholipid-hydroperoxide glutathione peroxidase [Penaeus vannamei].txt
- supporting informations/GPxs sequences/phospholipid-hydroperoxide glutathione [Penaeus monodon].txt
- supporting informations/GPxs sequences/probable phospholipid hydroperoxide glutathione peroxidase isoform X1 [Cryptotermes secundus].txt
- supporting informations/GPxs sequences/tree.mas
- supporting informations/qPCR (all tissues).xlsx
- supporting informations/qPCR (Control).xlsx
- supporting informations/qPCR (hypoxia).xlsx
