# Supplementary material for: Molecular cloning, expression, and in situ hybridization analysis of MnGPx-3 and MnGPx-4 from oriental river prawn, Macrobrachium nipponense, in response to hypoxia and reoxygenation
Source: PLoS One. 2020 Feb 21;15(2):e0229171. doi: 10.1371/journal.pone.0229171 (PMC7034814; doi:10.1371/journal.pone.0229171)
Supplement: S1 File — (ZIP) [file pone.0229171.s001.zip › supporting informations/GPxs sequences/full sequences.txt]

>glutathione peroxidase 3 [Amphiprion ocellaris]
MWPLVPLLLLGLLRPCTSGAAFTQRCDSSSNGTLYKYQARTLNGSRTVNLSDYRGKSVLIVNVATYUGYTYQYVELNALHEEMKPFGLTVLGFPCNQFGKQEPGQRHEILPGLKHVRPGNGFVPSFLLFEKGDVNGKDEQEVYTFLKSSCPPVGGDFGNINGRLFWEPLKISDVKWNFEKFLVGPDGKPVMRWHPCVAISEVRADVRKYLLQLYTQDVFN
>glutathione peroxidase 3 [Anabas testudineus]
MWPVRPPPLLLLLLLLLLGLLRPCAACAFTQRCDSSVDGTIYKYHARTLNGSSTVNFSDYTGKSVLFVNVATYUGYTFQYVELNALHEEMKPFGLTVLGFPCNQFGKQEPGQKHEILPGLMHVRPGNGFVPNFLLFEKGDVNGKDEQEVFTFLKNSCPPVGDSFGSPTGRLFWEPMKTSDIKWNFEKFLVGPDGKPVMRWHPSVNISEIRADIHKYLLQLYTQEAFN
>glutathione peroxidase 3 [Boleophthalmus pectinirostris]
MDGIPWAVIPLVLLGLLRPCAATRSLSQRCDSLRAGTIYEYQAKTLNGSQTVSLDSLKGRVVLFINVATYUGFTYQYVELNALHEELQPHGLTILGFPSNQFGKQEPGQNHEILPGLQYVRPGNGFVPNFRLFEKGDVNGQNEQPVYTFLKSACPPVGDTFGKVSGRLFWEPLKVNDIKWNFEKFLVSRDGKPMMRWHPSVEVSEIRTSIILYLHSLSQRRQ
>glutathione peroxidase 3 [Cynoglossus semilaevis]
MAGDGGRMWSLLPLLLFSLLRPCDADGAEGVFVKRCNTTTNDRIYNYNATILEGSRTVTFSDYRGKSVLFVNVATYUGYTYQYVELNALHDEMKQFGLTILGFPSNQFGKQEPGAKQEILPGLKHVRPGNGFVPNFQLFEKCDVNGENEAEVYTFLKSSCPPVGESFGDTSRLFWQPLKISDIKWNFEKFLVGPDGKPVMRWHPSVEISMVRADINKYLLQRYTEKVLG
>glutathione peroxidase 3 [Kryptolebias marmoratus]
MWTFFPLLLLALPRPCAGAALTQMCDSSADGTIYKYHAKTLNGSHTVNFTDYTGKCVLFVNVATYUGLTLQYVELNALHEELKHHGFTVLGFPCNQFGKQEPGQKDEILPGLKHVRPGNGFVPNFLLFEKGDVNGEAEQEVFTFLKNSCPPAGADFGAVNGRLFWEPLKISDIKWNFEKFLVGPDGKPVMRWHPRVSVSEVRADIRKYLLQLYTQAIFS
>glutathione peroxidase 3 [Larimichthys crocea]
MSGKDGLMWPVLPLLLLGLLRPCTAGVPFTQQCESATDKTIYQYSARTLNGSRTVNFSDYVGKSVLFVNVATYUGYTFQYVELNALHEEMKPLGLTILGFPCNQFGKQEPGQKHEILPGLKHVRPGNGFVPNFLLFEKCDVNGNSEQEVFTFLKNSCPPVGDNFGDPTNRLFWQPLKTSDIKWNFEKFLVGPDGKPVMRWHPSVNISEVRSDIRKYLLKLFTRDIFN
>glutathione peroxidase 3 [Monopterus albus]
MRPFLPLLLLGLLRPCTAEAPLKQRCDFSTDGTIYKYQAKTLNGNHTVNFSNYRGKIVLFVNVATYUGYTFQYVELNALHEEMKSRRLTVLGFPCNQFGKQEPGERHEILPGLKHVRPGNGFVPNFLLFEKSDVNGQNEQEVFTFLKNSCPPVGDSFGDPDKRLFWTPLKVNDIKWNFEKFLVGPDGKPVMRWHPSVNISEIRADIRKYLLQLYTSVEDIFN
>glutathione peroxidase 3 [Seriola dumerili]
MPPHHAPCQRSLFILREKQTDIHEEWSPLSGKVGAMWPFLPLLLLGLLRPWPVEATFTQRCDSSTDGNIYKYQAKTLNGSRTVNFSEYAGKSVLIVNVATYUGYTFQYVELNALHDEMKPLGLTVLAFPCNQFGKQEPGQNHEILPGLKHVRPGNGFVPNFLLFDKGDVNGKDEQEVFTFLKSSCPPVGDNFGIPIHRLFWEPLRISDVKWNFEKFLVGPDGKPVMRWHPSVNISEVRADIHKYLLQRYTQDFFN
>glutathione peroxidase 4 S homeolog [Xenopus laevis]
MCAQAADWKAAKSIYEFSAVDIDGNEVSLEKYRGYVCIIVNVASKUGKTPVNYTQLVELHARYAEKGLRILGFPCNQFGKQEPGDEAQIKDFAASYKVEFDMFSKIDVNGDGAHPLWKWMKDQPKGHGTLGNAIKWNFTKFLINREGAVVKRFSPMDDPVVIEKDLPSYL
>glutathione peroxidase 4b [Sparus aurata]
MCAQVGDWKNAKSIYEFSAKDIDGNETSLEKYRGYVCIIVNVASKUGKTRVNYTQLAAMHASYAEKGLRILAFPCNQFGGQEPGTEAEIKEFAKGFNAEFDLFSKIDVNGDNAHPLWKWMKAQPNGKGFMGNSIKWNFTKFLINKEGDVVKRYAPTDDPSVVEKDLPKYL
>MnGPx-3 [Macrobrachium nipponense]
MLWAGLVSLAAIGVGVRAQDRVASRACFHHPSNGGTIYDFEESDLFESRNISLSEYKGKVILIVNVATY*GYTAQYLDMNVLHESYDNFEVLGFPCNQFGKQEPAANATELQNGITYVRPGNGFKPNFTLFKKIEVNGEKEHPLYTYLKAYCPSTRIAFADPNALYYKPLKTNDVRWNWEKFLISKSGKPFMRYDPGTKPDEIRNDIMFLLQQDA*
>MnGPx-4 [Macrobrachium nipponense]
MASGASFYDFSADDIDGNTVSMEKYRGHTCIVVNVASKGLTNVNYTELVKLHEQYADSKGLRILAFPCNQFGGQEPGTEAEIKAFAEGFGVKFDMFSKVKVNGEGTHPIFEFLKSKQGGTLGNFIKWNFTKFIVNKEGVPVARYSPQTN PIPAIEKDLEKY
>phospholipid-hydroperoxide glutathione [Penaeus monodon]
MASESALYNFSAVDIDGNEVSMEKYKGNPCIVVNVASKUGLTSVNYTELVQLHEKYEANGLRILAFPCNQFGGQEPGTEAEIKKFAEGYGVKFDMFSKIKVNGDDAHPLWKFLKSKQGGTLGNFIKWNFTKFLVDKEGNPVARYSPQTNPIPAIEKDLQKYM
>phospholipid-hydroperoxide glutathione peroxidase [Penaeus vannamei]
MEGSLIGLHPGHLRKYANVTLFASSYRVNMISRNYTGKELTSHYTRRSWAETFSGRQSNDCRRFGGGSHVLYRECCASQVPTGSKTVQDTGSQALAQSLLAVGGGASLASFSRSLVMASESAFYSFSAVDIDGNEVSMEKYNVNYTELVQLHEKYEANGLRILAFPCNQFGGQEPGTEAEIKKFAEGYGVKFDMFSKIKVNGDDAHPLWKFLKSKQGGTLGNFIKWNFTKFLVDKEGNPVARYSPQTNPIPAIEKDLQKYM
>probable phospholipid hydroperoxide glutathione peroxidase isoform X1 [Cryptotermes secundus]
MLVPGLQLFGTAICALRLLSTRSAPVMATTPEDWKNASSIYDFTVKDINGQDVSLEKYKGHVAIIVNVASKCGLTATNYKELAELHDKYAESKGLRILAFPCNQFNGQEPGNSEEIVCFARSKNAKFDMFEKIDVNGNNAHPLWKYLKHKQGGTLGDFIKWNFTKFIIDKNGQPVERHGPNVDPSKLVSNLEKYW
