# Supplementary material for: Molecular cloning, expression, and in situ hybridization analysis of MnGPx-3 and MnGPx-4 from oriental river prawn, Macrobrachium nipponense, in response to hypoxia and reoxygenation
Source: PLoS One. 2020 Feb 21;15(2):e0229171. doi: 10.1371/journal.pone.0229171 (PMC7034814; doi:10.1371/journal.pone.0229171)
Supplement: S1 File — (ZIP) [file pone.0229171.s001.zip › supporting informations/GPxs sequences/glutathione peroxidase 3 [Seriola dumerili].txt]

MPPHHAPCQRSLFILREKQTDIHEEWSPLSGKVGAMWPFLPLLLLGLLRPWPVEATFTQRCDSSTDGNIYKYQAKTLNGSRTVNFSEYAGKSVLIVNVATYUGYTFQYVELNALHDEMKPLGLTVLAFPCNQFGKQEPGQNHEILPGLKHVRPGNGFVPNFLLFDKGDVNGKDEQEVFTFLKSSCPPVGDNFGIPIHRLFWEPLRISDVKWNFEKFLVGPDGKPVMRWHPSVNISEVRADIHKYLLQRYTQDFFN
