# Supplementary material for: Molecular cloning, expression, and in situ hybridization analysis of MnGPx-3 and MnGPx-4 from oriental river prawn, Macrobrachium nipponense, in response to hypoxia and reoxygenation
Source: PLoS One. 2020 Feb 21;15(2):e0229171. doi: 10.1371/journal.pone.0229171 (PMC7034814; doi:10.1371/journal.pone.0229171)
Supplement: S1 File — (ZIP) [file pone.0229171.s001.zip › supporting informations/qPCR (all tissues).xlsx]

## Sheet: GPx3
原始	编号			目的基因							内参基因
				组值				mean	std.		组值				mean	std.
	1	E		21.5023	22.5425	22.2886	21.6854	22.0047	0.491293		34.5459	19.6234	20.0741	19.8769	23.5301	7.34621
	2	Br		20.3281	20.3845	20.2202	20.2908	20.3059	0.0689141		17.7915	18.0891	17.9062	18.1179	17.9762	0.154775
	3	H		23.6872	23.6988	23.4914	23.5149	23.5981	0.110115		20.0014	20.2261	20.0909	20.3846	20.1758	0.167055
	4	He		26.1645	25.9993	25.8353	26.1381	26.0343	0.151179		20.5403	20.8409	20.5946	20.903	20.7197	0.178999
	5	G		20.0871	19.9213	19.8379	20.107	19.9883	0.13033		17.9578	18.5108	18.0138	18.3231	18.2014	0.261408
	6	M		25.2358	25.0537	24.5876	25.2482	25.0313	0.308877		19.6537	19.7212	19.7665	20.1472	19.8221	0.221607
	7	O		27.4556	27.3542	27.2949	27.3778	27.3706	0.0665355		20.6519	21.0081	20.8593	21.0992	20.9046	0.19536
	8	T		32.8313	32.5138	32.9648	32.8931	32.8007	0.198914		31.6184	32.9996	33.0577	31.7543	32.3575	0.777343
	9	Ag		20.8634	20.912	20.8505	20.976	20.9005	0.056853		18.9489	19.1513	18.8027	19.1541	19.0143	0.170615
	10	I		24.0452	23.3896	23.2337	23.3932	23.5154	0.36094		20.1219	20.0005	19.6458	20.0223	19.9476	0.20806
剔除后	编号			目的基因							内参基因							ΔCt1	ΔCt2	ΔCt3	ΔCt平均
				组值				mean	std.		组值				mean	std.
	1	E			21.5023	22.2886	21.6854	21.8254	0.411398			19.6234	20.0741	19.8769	19.8581	0.225933		1.6442	2.43045	1.82733	1.96733
	2	Br			20.3281	20.3845	20.2908	20.3345	0.0472131			18.0891	17.9062	18.1179	18.0377	0.114842		2.29039	2.34681	2.25302	2.29674
	3	H			23.6872	23.6988	23.5149	23.6336	0.102952			20.0014	20.2261	20.0909	20.1062	0.113109		3.58105	3.5926	3.40879	3.52748
	4	He			26.1645	25.9993	26.1381	26.1006	0.0887598			20.5403	20.8409	20.5946	20.6586	0.160211		5.50588	5.34067	5.47953	5.44203
	5	G			20.0871	19.9213	20.107	20.0385	0.101943			17.9578	18.0138	18.3231	18.0982	0.196698		1.98883	1.82306	2.00874	1.94021
	6	M			25.2358	25.0537	25.2482	25.1792	0.108866			19.6537	19.7212	19.7665	19.7138	0.0567719		5.522	5.33997	5.53444	5.46547
	7	O			27.3542	27.2949	27.3778	27.3423	0.04271			21.0081	20.8593	21.0992	20.9889	0.121094		6.36531	6.30601	6.3889	6.35341
	8	T			32.8313	32.9648	32.8931	32.8964	0.0667924			32.9996	33.0577	31.7543	32.6039	0.736322		0.227412	0.360873	0.289168	0.292484
	9	Ag			20.8634	20.912	20.8505	20.8753	0.032411			18.9489	19.1513	19.1541	19.0848	0.117642		1.77866	1.82724	1.76578	1.79056
	10	I			23.3896	23.2337	23.3932	23.3388	0.0910341			20.1219	20.0005	20.0223	20.0482	0.0647358		3.34134	3.18551	3.34498	3.29061
	编号			ΔCt1	ΔCt2	ΔCt3	ΔCt平均		ΔΔCt1	ΔΔCt2	ΔΔCt3		2（-ΔΔCt1）	2（-ΔΔCt2）	2（-ΔΔCt3）
	1	E		1.6442	2.43045	1.82733	1.96733	6.35	-4.7058	-3.91955	-4.52267		26.0968	15.1322	22.9858	21.4049	5.65068			1
	2	Br		2.29039	2.34681	2.25302	2.29674	6.35	-4.05961	-4.00319	-4.09698		16.675	16.0355	17.1125	16.6076	0.541658			2
	3	H		3.58105	3.5926	3.40879	3.52748	6.35	-2.76895	-2.7574	-2.94121		6.81612	6.76177	7.68057	7.08615	0.515496			3
	4	He		5.50588	5.34067	5.47953	5.44203	6.35	-0.844118	-1.00933	-0.870472		1.79517	2.01297	1.82826	1.8788	0.117369			4
	5	G		1.98883	1.82306	2.00874	1.94021	6.35	-4.36117	-4.52694	-4.34126		20.5515	23.054	20.2698	21.2918	1.5326			5
	6	M		5.522	5.33997	5.53444	5.46547	6.35	-0.828004	-1.01003	-0.815557		1.77523	2.01396	1.75998	1.84972	0.142438			6
	7	O		6.36531	6.30601	6.3889	6.35341	6.35	0.0153101	-0.0439917	0.038903		0.989444	1.03096	0.973395	0.997934	0.029708			8
	8	T		0.227412	0.360873	0.289168	0.292484	6.35	-6.12259	-5.98913	-6.06083		69.6759	63.5195	66.7563	66.6506	3.07959			9
	9	Ag		1.77866	1.82724	1.76578	1.79056	6.35	-4.57134	-4.52276	-4.58422		23.7744	22.9872	23.9876	23.5831	0.526931			9.89286
	10	I		3.34134	3.18551	3.34498	3.29061	6.35	-3.00866	-3.16449	-3.00502		8.04819	8.96613	8.02789	8.3474	0.535933			11.0357

## Sheet: GPx4
原始	编号			目的基因							内参基因
				组值				mean	std.		组值				mean	std.
	1	E		25.0697	25.1756	25.0679	25.2389	25.138	0.0840015		19.8789	20.0511	20.0504	19.9055	19.9715	0.0921688
	2	Br		22.1854	22.3588	21.9318	22.7761	22.313	0.355049		18.4642	18.3907	18.3172	18.6236	18.4489	0.131018
	3	H		23.5626	23.4252	23.3493	23.4698	23.4517	0.089088		20.3201	20.6025	20.3494	20.7344	20.5016	0.200426
	4	He		23.0011	22.7854	22.5111	22.4557	22.6883	0.253491		20.6786	21.1172	21.0292	21.2008	21.0064	0.229528
	5	G		20.8437	21.3902	20.9976	20.5383	20.9425	0.354289		17.9079	18.6273	17.9028	18.9056	18.3359	0.509978
	6	M		24.6499	24.416	24.3939	24.5351	24.4987	0.118315		19.9558	19.8825	19.7659	20.1954	19.9499	0.181375
	7	O		23.8946	23.5836	23.4327	23.7525	23.6658	0.200762		20.8905	21.1031	21.184	21.3921	21.1424	0.207427
	8	T		35.6247	35.0364	33.4505	34.9066	34.7545	0.923813		32.4708	31.6139	31.2724	32.1522	31.8773	0.536373
	9	Ag		24.7519	24.6646	24.4888	24.635	24.6351	0.109391		18.686	19.175	18.8917	19.4214	19.0435	0.321949
	10	I		22.809	22.3278	22.0783	23.0137	22.5572	0.429648		20.3807	20.1716	19.8306	20.4718	20.2137	0.284633
剔除后	编号			目的基因							内参基因							ΔCt1	ΔCt2	ΔCt3	ΔCt平均
				组值				mean	std.		组值				mean	std.
	1	E			21.5023	22.2886	21.6854	21.8254	0.411398			20.0511	20.0504	19.9055	20.0023	0.0838314		1.49997	2.28623	1.6831	1.8231
	2	Br			20.3281	20.3845	20.2908	20.3345	0.0472131			18.4642	18.3907	18.3172	18.3907	0.0735148		1.93744	1.99386	1.90007	1.94379
	3	H			23.6872	23.6988	23.5149	23.6336	0.102952			20.3201	20.6025	20.3494	20.424	0.155302		3.26322	3.27477	3.09096	3.20965
	4	He			26.1645	25.9993	26.1381	26.1006	0.0887598			21.1172	21.0292	21.2008	21.1157	0.0858315		5.04877	4.88356	5.02242	4.98492
	5	G			20.0871	19.9213	20.107	20.0385	0.101943			17.9079	18.6273	17.9028	18.146	0.41683		1.94108	1.77531	1.96099	1.89246
	6	M			25.2358	25.0537	25.2482	25.1792	0.108866			19.9558	19.8825	19.7659	19.8681	0.0957383		5.36767	5.18564	5.38012	5.31115
	7	O			27.3542	27.2949	27.3778	27.3423	0.04271			21.1031	21.184	21.3921	21.2264	0.149093		6.12779	6.06849	6.15139	6.11589
	8	T			35.6247	35.0364	34.9066	35.1892	0.382645			32.4708	31.6139	32.1522	32.079	0.433118		3.5457	2.95744	2.82765	3.11026
	9	Ag			24.7519	24.6646	24.635	24.6838	0.0607638			18.686	19.175	18.8917	18.9175	0.245498		5.83433	5.74705	5.71746	5.76628
	10	I			23.3896	23.2337	23.3932	23.3388	0.0910341			20.3807	20.1716	20.4718	20.3414	0.153937		3.04821	2.89238	3.05185	2.99748
	编号			ΔCt1	ΔCt2	ΔCt3	ΔCt平均		ΔΔCt1	ΔΔCt2	ΔΔCt3		2（-ΔΔCt1）	2（-ΔΔCt2）	2（-ΔΔCt3）
	1	E		1.49997	2.28623	1.6831	1.8231	6.35	-4.85003	-4.06377	-4.6669		28.8406	16.7231	25.4024	23.6554	6.24478			1
	2	Br		1.93744	1.99386	1.90007	1.94379	6.35	-4.41256	-4.35614	-4.44993		21.2967	20.48	21.8555	21.2108	0.691789			2
	3	H		3.26322	3.27477	3.09096	3.20965	6.35	-3.08678	-3.07523	-3.25904		8.49596	8.42822	9.57345	8.83254	0.64254			3
	4	He		5.04877	4.88356	5.02242	4.98492	6.35	-1.30123	-1.46644	-1.32758		2.46438	2.76338	2.50981	2.57919	0.161123			4
	5	G		1.94108	1.77531	1.96099	1.89246	6.35	-4.40892	-4.57469	-4.38901		21.243	23.8297	20.9519	22.0082	1.58417			5
	6	M		5.36767	5.18564	5.38012	5.31115	6.35	-0.982327	-1.16436	-0.96988		1.97565	2.24133	1.95868	2.05855	0.158519			6
	7	O		6.12779	6.06849	6.15139	6.11589	6.35	-0.222206	-0.281508	-0.198614		1.16652	1.21546	1.14759	1.17653	0.0350245			7
	8	T		3.5457	2.95744	2.82765	3.11026	6.35	-2.8043	-3.39256	-3.52235		6.98517	10.5018	11.4903	9.6591	2.36785			8
	9	Ag		5.83433	5.74705	5.71746	5.76628	6.35	-0.515665	-0.60295	-0.632538		1.42965	1.51882	1.55029	1.49959	0.0625757			9
	10	I		3.04821	2.89238	3.05185	2.99748	6.35	-3.30179	-3.45762	-3.29815		9.86141	10.9862	9.83654	10.228	0.656677			10

## Sheet: summarizing
MnGPx-1			ΔCt1	ΔCt2	ΔCt3	ΔCt平均		ΔΔCt1	ΔΔCt2	ΔΔCt3		2（-ΔΔCt1）	2（-ΔΔCt2）	2（-ΔΔCt3）
1	E		1.6442	2.43045	1.82733	1.96733	6.35	-4.7058	-3.91955	-4.52267		26.0968	15.1322	22.9858	21.4049	5.65068
2	Br		2.29039	2.34681	2.25302	2.29674	6.35	-4.05961	-4.00319	-4.09698		16.675	16.0355	17.1125	16.6076	0.541658
3	H		3.58105	3.5926	3.40879	3.52748	6.35	-2.76895	-2.7574	-2.94121		6.81612	6.76177	7.68057	7.08615	0.515496
4	He		5.50588	5.34067	5.47953	5.44203	6.35	-0.844118	-1.00933	-0.870472		1.79517	2.01297	1.82826	1.8788	0.117369
5	G		1.98883	1.82306	2.00874	1.94021	6.35	-4.36117	-4.52694	-4.34126		20.5515	23.054	20.2698	21.2918	1.5326
6	M		5.522	5.33997	5.53444	5.46547	6.35	-0.828004	-1.01003	-0.815557		1.77523	2.01396	1.75998	1.84972	0.142438
7	O		6.36531	6.30601	6.3889	6.35341	6.35	0.0153101	-0.0439917	0.038903		0.989444	1.03096	0.973395	0.997934	0.029708
8	T		0.227412	0.360873	0.289168	0.292484	6.35	-6.12259	-5.98913	-6.06083		69.6759	63.5195	66.7563	66.6506	3.07959
MnGPx-2			ΔCt1	ΔCt2	ΔCt3	ΔCt平均		ΔΔCt1	ΔΔCt2	ΔΔCt3		2（-ΔΔCt1）	2（-ΔΔCt2）	2（-ΔΔCt3）
1	E		1.49997	2.28623	1.6831	1.8231	6.35	-4.85003	-4.06377	-4.6669		28.8406	16.7231	25.4024	23.6554	6.24478
2	Br		1.93744	1.99386	1.90007	1.94379	6.35	-4.41256	-4.35614	-4.44993		21.2967	20.48	21.8555	21.2108	0.691789
3	H		3.26322	3.27477	3.09096	3.20965	6.35	-3.08678	-3.07523	-3.25904		8.49596	8.42822	9.57345	8.83254	0.64254
4	He		5.04877	4.88356	5.02242	4.98492	6.35	-1.30123	-1.46644	-1.32758		2.46438	2.76338	2.50981	2.57919	0.161123
5	G		1.94108	1.77531	1.96099	1.89246	6.35	-4.40892	-4.57469	-4.38901		21.243	23.8297	20.9519	22.0082	1.58417
6	M		5.36767	5.18564	5.38012	5.31115	6.35	-0.982327	-1.16436	-0.96988		1.97565	2.24133	1.95868	2.05855	0.158519
7	O		6.12779	6.06849	6.15139	6.11589	6.35	-0.222206	-0.281508	-0.198614		1.16652	1.21546	1.14759	1.17653	0.0350245
8	T		3.5457	2.95744	2.82765	3.11026	6.35	-2.8043	-3.39256	-3.52235		6.98517	10.5018	11.4903	9.6591	2.36785
	MnGPx-1	MnGPx-2		E	Br	H	He	G	M	O	T
E	a	a	MnGPx-1	21.4049	16.6076	7.08615	1.8788	21.2918	1.84972	0.997934	66.6506
Br	b	a	MnGPx-2	23.6554	21.2108	8.83254	2.57919	22.0082	2.05855	1.17653	9.6591
H	c	b
He	d	c
G	a	a
M	d	c
O	d	c
T	e	b
MnGPx-1					MnGPx-2
E	26.0968	1	E	1	E	28.8406	1	E	1
	15.1322	2	E	1		16.7231	2	E	1
	22.9858	3	E	1		25.4024	3	E	1
Br	16.675	1	Br	2	Br	21.2967	1	Br	2
	16.0355	2	Br	2		20.48	2	Br	2
	17.1125	3	Br	2		21.8555	3	Br	2
H	6.81612	1	H	3	H	8.49596	1	H	3
	6.76177	2	H	3		8.42822	2	H	3
	7.68057	3	H	3		9.57345	3	H	3
He	1.79517	1	He	4	He	2.46438	1	He	4
	2.01297	2	He	4		2.76338	2	He	4
	1.82826	3	He	4		2.50981	3	He	4		E	1
G	20.5515	1	G	5	G	21.243	1	G	5		Br	2
	23.054	2	G	5		23.8297	2	G	5		H	3
	20.2698	3	G	5		20.9519	3	G	5		He	4
M	1.77523	1	M	6	M	1.97565	1	M	6		G	5
	2.01396	2	M	6		2.24133	2	M	6		M	6
	1.75998	3	M	6		1.95868	3	M	6		O	7
O	0.989444	1	O	7	O	1.16652	1	O	7		T	8
	1.03096	2	O	7		1.21546	2	O	7
	0.973395	3	O	7		1.14759	3	O	7
T	69.6759	1	T	8	T	6.98517	1	T	8
	63.5195	2	T	8		10.5018	2	T	8
	66.7563	3	T	8		11.4903	3	T
