# Supplementary material for: Molecular cloning, expression, and in situ hybridization analysis of MnGPx-3 and MnGPx-4 from oriental river prawn, Macrobrachium nipponense, in response to hypoxia and reoxygenation
Source: PLoS One. 2020 Feb 21;15(2):e0229171. doi: 10.1371/journal.pone.0229171 (PMC7034814; doi:10.1371/journal.pone.0229171)
Supplement: S1 File — (ZIP) [file pone.0229171.s001.zip › supporting informations/qPCR (Control).xlsx]

## Sheet: GPX3-He
原始	编号			target gene							EIF
				value				mean	std.		value				mean	std.
	1	GPx3-D0h		27.4445	27.4451	27.2386	27.4405	27.3922	0.102398		20.8704	20.7263	20.6775	20.7347	20.7523	0.0827306
	2	GPx3-D3h		26.0562	26.1492	25.9187	26.1205	26.0612	0.102627		20.0191	20.2642	19.9237	20.1126	20.0799	0.145052
	3	GPx3-D6h		26.838	26.9698	26.5824	26.8592	26.8123	0.163828		21.4934	21.5222	21.2928	21.385	21.4233	0.105187
	4	GPx3-D12h		25.0787	25.2438	25.0299	25.1807	25.1333	0.0968149		19.4064	19.7531	19.5256	19.9507	19.6589	0.241877
	5	GPx3-D24h		25.4877	25.3931	25.3636	25.8022	25.5117	0.200779		20.2518	20.1792	20.0251	20.2825	20.1847	0.11485
	6	GPx3-DH1h		25.9257	25.887	25.6586	25.9488	25.855	0.133399		19.7059	19.894	19.4076	19.7004	19.677	0.200883
	7	GPx3-DH3h		26.0013	26.1984	26.1007	25.8539	26.0386	0.147094		20.1816	20.0029	19.9347	19.9012	20.0051	0.125027
	8	GPx3-DH6h		25.524	25.4843	25.2882	25.5367	25.4583	0.115583		19.1666	19.225	19.2382	19.4979	19.2819	0.147286
	9	GPx3-DH12h		25.6696	25.5551	25.9277	25.6646	25.7043	0.158068		20.2259	20.0648	20.0901	20.2551	20.159	0.0954356
	10	GPx3-DH24h		27.2151	27.211	27.0872	27.1084	27.1554	0.0671479		20.2049	20.2437	20.1547	20.4563	20.2649	0.132714
剔除后	编号			target gene							EIF							ΔCt1	ΔCt2	ΔCt3	ΔCt mean
				value				mean	std.		value				mean	std.
	1	GPx3-D0h			27.4445	27.4451	27.4405	27.4434	0.00253024			20.7263	20.6775	20.7347	20.7129	0.030889		6.73169	6.73223	6.7276	6.73051
	2	GPx3-D3h			26.0562	26.1492	26.1205	26.1087	0.0475975			20.0191	19.9237	20.1126	20.0185	0.0944298		6.03777	6.13071	6.10207	6.09018
	3	GPx3-D6h			26.838	26.9698	26.8592	26.889	0.0707481			21.4934	21.5222	21.385	21.4668	0.0723482		5.37115	5.50292	5.3924	5.42216
	4	GPx3-D12h			25.0787	25.0299	25.1807	25.0964	0.0769336			19.4064	19.7531	19.5256	19.5617	0.176136		5.51694	5.46821	5.61897	5.53471
	5	GPx3-D24h			25.4877	25.3931	25.3636	25.4148	0.0648097			20.2518	20.1792	20.2825	20.2379	0.0530303		5.24984	5.15527	5.12579	5.17697
	6	GPx3-DH1h			25.9257	25.887	25.9488	25.9205	0.0312358			19.7059	19.894	19.7004	19.7668	0.110239		6.15888	6.12022	6.18204	6.15371
	7	GPx3-DH3h			26.0013	26.1984	26.1007	26.1001	0.0985663			20.0029	19.9347	19.9012	19.9463	0.0518151		6.05504	6.25217	6.1544	6.15387
	8	GPx3-DH6h			25.524	25.4843	25.5367	25.515	0.0272935			19.1666	19.225	19.2382	19.2099	0.0381154		6.31402	6.27438	6.3267	6.30504
	9	GPx3-DH12h			25.6696	25.5551	25.6646	25.6298	0.0646945			20.2259	20.0648	20.0901	20.1269	0.0866227		5.54271	5.42823	5.53768	5.50287
	10	GPx3-DH24h			27.2151	27.211	27.1084	27.1782	0.0604711			20.2049	20.2437	20.1547	20.2011	0.044611		7.01404	7.00998	6.90733	6.97712
	编号			ΔCt1	ΔCt2	ΔCt3	ΔCt mean		ΔΔCt1	ΔΔCt2	ΔΔCt3		2（-ΔΔCt1）	2（-ΔΔCt2）	2（-ΔΔCt3）
	1	GPx3-D0h		6.73169	6.73223	6.7276	6.73051	6.73	0.00168817	0.00222847	-0.00239913		0.998831	0.998457	1.00166	0.99965	0.00175406			1
	2	GPx3-D3h		6.03777	6.13071	6.10207	6.09018	6.73	-0.69223	-0.599289	-0.627926		1.61578	1.51497	1.54534	1.5587	0.0517147			2
	3	GPx3-D6h		5.37115	5.50292	5.3924	5.42216	6.73	-1.35885	-1.22708	-1.3376		2.5648	2.34092	2.52731	2.47768	0.11991			3
	4	GPx3-D12h		5.51694	5.46821	5.61897	5.53471	6.73	-1.21306	-1.26179	-1.11103		2.31828	2.39792	2.15999	2.29207	0.121112			4
	5	GPx3-D24h		5.24984	5.15527	5.12579	5.17697	6.73	-1.48016	-1.57473	-1.60421		2.78979	2.9788	3.04029	2.93629	0.130546			5
	6	GPx3-DH1h		6.15888	6.12022	6.18204	6.15371	6.73	-0.571124	-0.609785	-0.547957		1.48568	1.52603	1.46201	1.49124	0.0323692			6
	7	GPx3-DH3h		6.05504	6.25217	6.1544	6.15387	6.73	-0.674958	-0.477827	-0.575598		1.59655	1.39264	1.4903	1.49316	0.101983			7
	8	GPx3-DH6h		6.31402	6.27438	6.3267	6.30504	6.73	-0.415978	-0.455618	-0.403298		1.3342	1.37137	1.32253	1.3427	0.0255062			8
	9	GPx3-DH12h		5.54271	5.42823	5.53768	5.50287	6.73	-1.18729	-1.30177	-1.19232		2.27724	2.46532	2.2852	2.34259	0.106363			9
	10	GPx3-DH24h		7.01404	7.00998	6.90733	6.97712	6.73	0.284038	0.279982	0.17733		0.821289	0.823601	0.884338	0.843076	0.0357526			10
补充数据
原始	编号			target gene							EIF
				value				mean	std.		value				mean	std.
	1	GPx3-D6h		25.6429	25.6737	25.4217	25.51	25.5621	0.117502		20.8796	20.8721	20.8364	21.0401	20.9071	0.0906711
	2	GPx3-D12h		25.936	25.7006	25.4954	25.6605	25.6981	0.181755		20.5668	20.973	20.8141	20.6334	20.7468	0.183421
	3	GPx3-D24h		25.9899	26.0288	25.6282	25.9608	25.9019	0.18458		21.0086	21.321	21.3168	21.3433	21.2474	0.159638
	4	GPx3-DH12h		25.843	25.6653	25.4585	25.4682	25.6087	0.182963		20.86	20.7201	20.5324	20.8388	20.7378	0.150149
剔除后	编号			target gene							EIF							ΔCt1	ΔCt2	ΔCt3	ΔCt mean
				value				mean	std.		value				mean	std.
	3	GPx3-D6h			25.6429	25.6737	25.51	25.6089	0.0870244			20.8796	20.8721	20.8364	20.8627	0.0230873		4.7802	4.81101	4.64725	4.74615
	4	GPx3-D12h			25.7006	25.4954	25.6605	25.6188	0.108738			20.5668	20.8141	20.6334	20.6714	0.127948		5.02916	4.82399	4.98904	4.94739
	5	GPx3-D24h			25.9899	26.0288	25.9608	25.9932	0.0341127			21.321	21.3168	21.3433	21.327	0.0142457		4.66284	4.70176	4.63377	4.66612
	9	GPx3-DH12h			25.6653	25.4585	25.4682	25.5306	0.116726			20.86	20.7201	20.8388	20.8063	0.0754127		4.85903	4.65218	4.66187	4.72436
	编号			ΔCt1	ΔCt2	ΔCt3	ΔCt mean		ΔΔCt1	ΔΔCt2	ΔΔCt3		2（-ΔΔCt1）	2（-ΔΔCt2）	2（-ΔΔCt3）
	3	GPx3-D6h		4.7802	4.81101	4.64725	4.74615	6.73	-1.9498	-1.91899	-2.08275		3.86322	3.78159	4.23614	3.96032	0.242329			3
	4	GPx3-D12h		5.02916	4.82399	4.98904	4.94739	6.73	-1.70084	-1.90601	-1.74096		3.25091	3.74771	3.34258	3.44707	0.264371			4
	5	GPx3-D24h		4.66284	4.70176	4.63377	4.66612	6.73	-2.06716	-2.02824	-2.09623		4.19062	4.07908	4.27591	4.18187	0.0987066			5
		GPx3-DH12h		4.85903	4.65218	4.66187	4.72436	6.73	-1.87097	-2.07782	-2.06813		3.6578	4.2217	4.19342	4.02431	0.317722			6
补充数据
原始	编号			target gene							EIF
				value				mean	std.		value				mean	std.
	2	GPx3-D12h		25.5965	25.6448	25.2504	25.5994	25.5228	0.182917		20.6829	21.0273	20.8343	21.4203	20.9912	0.318905
	3	GPx3-D24h		25.119	25.1935	25.1491	25.4354	25.2242	0.144028		20.6843	21.0597	20.8047	21.1235	20.9181	0.207978
	4	GPx3-DH12h		25.2792	25.3912	25.056	25.5751	25.3254	0.217092		20.5496	20.8871	20.5517	21.1405	20.7822	0.286698
剔除后	编号			target gene							EIF							ΔCt1	ΔCt2	ΔCt3	ΔCt mean
				value				mean	std.		value				mean	std.
	4	GPx3-D12h			25.5965	25.6448	25.5994	25.6136	0.0270911			20.6829	21.0273	20.8343	20.8482	0.172637		4.7483	4.79662	4.75124	4.76538
	5	GPx3-D24h			25.119	25.1935	25.1491	25.1539	0.0374577			21.0597	20.8047	21.1235	20.996	0.168702		4.12307	4.19752	4.15309	4.15789
	9	GPx3-DH12h			25.2792	25.3912	25.5751	25.4152	0.149422			20.5496	20.8871	20.5517	20.6628	0.194255		4.61638	4.72843	4.91233	4.75238
	编号			ΔCt1	ΔCt2	ΔCt3	ΔCt mean		ΔΔCt1	ΔΔCt2	ΔΔCt3		2（-ΔΔCt1）	2（-ΔΔCt2）	2（-ΔΔCt3）
	4	GPx3-D12h		4.7483	4.79662	4.75124	4.76538	6.73	-1.9817	-1.93338	-1.97876		3.94959	3.81949	3.94155	3.90354	0.0729048			4
	5	GPx3-D24h		4.12307	4.19752	4.15309	4.15789	6.73	-2.60693	-2.53248	-2.57691		6.09205	5.78564	5.96662	5.9481	0.154042			5
		GPx3-DH12h		4.61638	4.72843	4.91233	4.75238	6.73	-2.11362	-2.00157	-1.81767		4.32776	4.00434	3.52511	3.9524	0.403837			6
补充数据
原始	编号			target gene							EIF
				value				mean	std.		value				mean	std.
	2	GPx3-D0h		26.0521	25.6686	25.9834	26.2835	25.9969	0.253749		19.751	20.1809	19.7415	20.2752	19.9871	0.280833
	3	GPx3-D24h		27.3033	27.164	26.8589	27.1029	27.1073	0.185611		20.4952	20.8247	20.7798	21.1951	20.8237	0.287359
剔除后	编号			target gene							EIF							ΔCt1	ΔCt2	ΔCt3	ΔCt mean
				value				mean	std.		value				mean	std.
	4	GPx3-D0h			26.0521	25.9834	26.2835	26.1063	0.157215			19.751	20.1809	19.7415	19.8911	0.25098		6.16103	6.09226	6.39235	6.21521
	5	GPx3-D24h			27.3033	27.164	27.1029	27.19	0.102728			20.4952	20.8247	20.7798	20.6999	0.178653		6.60342	6.46406	6.403	6.49016
	编号			ΔCt1	ΔCt2	ΔCt3	ΔCt mean		ΔΔCt1	ΔΔCt2	ΔΔCt3		2（-ΔΔCt1）	2（-ΔΔCt2）	2（-ΔΔCt3）
	4	GPx3-D0h		6.16103	6.09226	6.39235	6.21521	6.73	-0.568971	-0.637744	-0.337647		1.48347	1.55589	1.26369	1.43435	0.152166			4
	5	GPx3-D24h		6.60342	6.46406	6.403	6.49016	6.73	-0.126581	-0.265938	-0.327002		1.0917	1.20242	1.2544	1.18284	0.0830983			5
原始	编号			target gene							EIF
				value				mean	std.		value				mean	std.
	1	GPx3-D0h		27.2377	27.5511	27.1967	27.5183	27.376	0.184564		20.2826	20.6781	20.4611	20.8366	20.5646	0.242952
	4	GPx3-D12h		25.294	25.8982	25.7122	26.1954	25.775	0.377389		19.633	20.0005	20.0468	20.3248	20.0013	0.284215
	5	GPx3-D24h		25.4428	25.8832	25.2199	25.6502	25.549	0.283718		20.1567	20.5431	20.276	20.795	20.4427	0.285087
	9	GPx3-DH12h		25.5021	25.2673	24.9822	25.1876	25.2348	0.214891		19.2343	19.8429	20.0424	19.5189	19.6596	0.356306
	10	GPx3-DH24h		27.7723	28.1617	27.7402	27.7248	27.8497	0.208913		21.1481	20.5429	20.1425	20.4335	20.5667	0.422801
剔除后	编号			target gene							EIF							ΔCt1	ΔCt2	ΔCt3	ΔCt mean
				value				mean	std.		value				mean	std.
	1	GPx3-D0h			27.2377	27.5511	27.5183	27.4357	0.172259			20.6781	20.4611	20.8366	20.6586	0.188475		6.5791	6.8925	6.85972	6.77711
	4	GPx3-D12h			25.8982	25.7122	26.1954	25.9353	0.24374			20.0005	20.0468	20.3248	20.124	0.175398		5.77421	5.58817	6.07141	5.81126
	5	GPx3-D24h			25.4428	25.2199	25.6502	25.4377	0.215212			20.1567	20.5431	20.276	20.3252	0.197881		5.11758	4.89466	5.32499	5.11241
	9	GPx3-DH12h			25.2673	24.9822	25.1876	25.1457	0.147105			19.8429	20.0424	19.5189	19.8014	0.264231		5.46584	5.18074	5.38622	5.34427
	10	GPx3-DH24h			27.7723	27.7402	27.7248	27.7458	0.0242097			20.5429	20.1425	20.4335	20.373	0.206943		7.39932	7.36722	7.35187	7.3728
	编号			ΔCt1	ΔCt2	ΔCt3	ΔCt mean		ΔΔCt1	ΔΔCt2	ΔΔCt3		2（-ΔΔCt1）	2（-ΔΔCt2）	2（-ΔΔCt3）
	1	GPx3-D0h		6.5791	6.8925	6.85972	6.77711	6.73	-0.150897	0.162498	0.129722		1.11026	0.893476	0.914007	0.972581	0.119674			1
	4	GPx3-D12h		5.77421	5.58817	6.07141	5.81126	6.73	-0.955795	-1.14183	-0.658595		1.93965	2.20661	1.57854	1.90827	0.315206			4
	5	GPx3-D24h		5.11758	4.89466	5.32499	5.11241	6.73	-1.61242	-1.83534	-1.40501		3.05764	3.56855	2.64819	3.09146	0.461111			5
	9	GPx3-DH12h		5.46584	5.18074	5.38622	5.34427	6.73	-1.26416	-1.54926	-1.34378		2.40188	2.92667	2.53816	2.62223	0.27231			9
	10	GPx3-DH24h		7.39932	7.36722	7.35187	7.3728	6.73	0.669317	0.637218	0.621874		0.628804	0.642952	0.649826	0.640528	0.0107186			10

## Sheet: GPX4-He
原始	编号			target gene							EIF
				value				mean	std.		value				mean	std.
	1	GPx4-D0h		22.7824	23.1768	23.0046	23.1556	23.0298	0.181938		20.8704	20.7263	20.6775	20.7347	20.7523	0.0827306
	2	GPx4-D3h		21.3883	21.8898	22.0284	22.4868	21.9483	0.452173		20.0191	20.2642	19.9237	20.1126	20.0799	0.145052
	3	GPx4-D6h		23.0463	23.5495	23.0955	23.2712	23.2406	0.227441		21.4934	21.5222	21.2928	21.385	21.4233	0.105187
	4	GPx4-D12h		20.9916	21.4299	21.181	21.5408	21.2858	0.24721		19.4064	19.7531	19.5256	19.9507	19.6589	0.241877
	5	GPx4-D24h		22.1422	22.3304	22.1041	22.3503	22.2318	0.126644		20.2518	20.1792	20.0251	20.2825	20.1847	0.11485
	6	GPx4-DH1h		21.7118	21.7826	21.6567	21.9917	21.7857	0.146673		19.7059	19.894	19.4076	19.7004	19.677	0.200883
	7	GPx4-DH3h		21.8637	22.1148	21.9375	22.4457	22.0904	0.259225		20.1816	20.0029	19.9347	19.9012	20.0051	0.125027
	8	GPx4-DH6h		21.3736	21.6726	21.4361	21.7975	21.5699	0.199002		19.1666	19.225	19.2382	19.4979	19.2819	0.147286
	9	GPx4-DH12h		21.2317	21.5014	21.1127	21.1194	21.2413	0.181766		20.2259	20.0648	20.0901	20.2551	20.159	0.0954356
	10	GPx4-DH24h		21.3311	21.4614	21.4246	21.6169	21.4585	0.11899		20.2049	20.2437	20.1547	20.4563	20.2649	0.132714
剔除后	编号			target gene							EIF							ΔCt1	ΔCt2	ΔCt3	ΔCt mean
				value				mean	std.		value				mean	std.
	1	GPx4-D0h			23.1768	23.0046	23.1556	23.1123	0.0939235			20.7263	20.6775	20.7347	20.7129	0.030889		2.46392	2.29171	2.44279	2.39947
	2	GPx4-D3h			21.8898	22.0284	22.4868	22.135	0.312451			20.0191	19.9237	20.1126	20.0185	0.0944298		1.87129	2.00995	2.46831	2.11652
	3	GPx4-D6h			23.0463	23.0955	23.2712	23.1377	0.118266			21.4934	21.5222	21.385	21.4668	0.0723482		1.57943	1.62861	1.80439	1.67081
	4	GPx4-D12h			21.4299	21.181	21.5408	21.3839	0.18425			19.4064	19.7531	19.5256	19.5617	0.176136		1.86818	1.6193	1.97909	1.82219
	5	GPx4-D24h			22.1422	22.3304	22.3503	22.2743	0.114871			20.2518	20.1792	20.2825	20.2379	0.0530303		1.9043	2.09259	2.11245	2.03645
	6	GPx4-DH1h			21.7118	21.7826	21.6567	21.717	0.0631011			19.7059	19.894	19.7004	19.7668	0.110239		1.94497	2.01578	1.8899	1.95022
	7	GPx4-DH3h			21.8637	22.1148	21.9375	21.972	0.129045			20.0029	19.9347	19.9012	19.9463	0.0518151		1.91744	2.16853	1.99128	2.02575
	8	GPx4-DH6h			21.3736	21.6726	21.4361	21.4941	0.157692			19.1666	19.225	19.2382	19.2099	0.0381154		2.16366	2.46261	2.22611	2.28412
	9	GPx4-DH12h			21.2317	21.1127	21.1194	21.1546	0.0668737			20.2259	20.0648	20.0901	20.1269	0.0866227		1.10483	0.985778	0.992522	1.02771
	10	GPx4-DH24h			21.3311	21.4614	21.4246	21.4057	0.0671591			20.2049	20.2437	20.1547	20.2011	0.044611		1.13007	1.26035	1.22349	1.20464
	编号			ΔCt1	ΔCt2	ΔCt3	ΔCt mean		ΔΔCt1	ΔΔCt2	ΔΔCt3		2（-ΔΔCt1）	2（-ΔΔCt2）	2（-ΔΔCt3）
	1	GPx4-D0h		2.46392	2.29171	2.44279	2.39947	2	0.463925	0.291709	0.442787		0.725011	0.816934	0.735712	0.759219	0.050268			1
	2	GPx4-D3h		1.87129	2.00995	2.46831	2.11652	2	-0.128709	0.00995217	0.468312		1.09331	0.993125	0.72281	0.936417	0.191652			2
	3	GPx4-D6h		1.57943	1.62861	1.80439	1.67081	2	-0.420573	-0.371387	-0.195615		1.33846	1.2936	1.14521	1.25909	0.101139			3
	4	GPx4-D12h		1.86818	1.6193	1.97909	1.82219	2	-0.131818	-0.380697	-0.0209086		1.09567	1.30197	1.0146	1.13741	0.148163			4
	5	GPx4-D24h		1.9043	2.09259	2.11245	2.03645	2	-0.0956958	0.0925921	0.112452		1.06858	0.937836	0.925015	0.977144	0.0794456			5
	6	GPx4-DH1h		1.94497	2.01578	1.8899	1.95022	2	-0.05503	0.0157761	-0.110099		1.03888	0.989124	1.0793	1.03577	0.0451693			6
	7	GPx4-DH3h		1.91744	2.16853	1.99128	2.02575	2	-0.0825574	0.168531	-0.00872373		1.05889	0.889748	1.00607	0.984902	0.0865357			7
	8	GPx4-DH6h		2.16366	2.46261	2.22611	2.28412	2	0.16366	0.462607	0.226106		0.892758	0.725674	0.854939	0.824457	0.0876134			8
	9	GPx4-DH12h		1.10483	0.985778	0.992522	1.02771	2	-0.895169	-1.01422	-1.00748		1.85983	2.01981	2.01039	1.96334	0.0897723			9
	10	GPx4-DH24h		1.13007	1.26035	1.22349	1.20464	2	-0.869934	-0.739647	-0.776508		1.82758	1.66977	1.71298	1.73678	0.081553			10
补充数据
原始	编号			target gene							EIF
				value				mean	std.		value				mean	std.
	1	GPx4-D0h		22.3618	22.2854	22.1364	22.1536	22.2343	0.107957		20.0869	20.4826	20.2225	20.2688	20.2652	0.164196
	3	GPx4-D6h		22.7842	23.0473	23.133	22.7506	22.9288	0.190102		20.612	20.9105	20.8415	21.2216	20.8964	0.251561
	8	GPx4-DH6h		22.6658	22.6957	22.5525	22.5957	22.6274	0.0652365		20.0846	20.5571	20.3362	20.392	20.3425	0.195826
	9	GPx4-DH12h		22.7242	22.7223	22.7501	22.5041	22.6752	0.114776		20.5576	20.7583	20.6403	20.9539	20.7275	0.171948
	10	GPx4-DH24h		22.5297	22.1101	22.0731	22.2106	22.2309	0.207535		20.6159	21.0747	20.6085	21.0932	20.8481	0.272488
剔除后	编号			target gene							EIF							ΔCt1	ΔCt2	ΔCt3	ΔCt mean
				value				mean	std.		value				mean	std.
	1	GPx4-D0h			22.2854	22.1364	22.1536	22.1918	0.0815289			20.0869	20.2225	20.2688	20.1927	0.0945069		2.09267	1.94365	1.96085	1.99906
	3	GPx4-D6h			22.7842	23.0473	22.7506	22.8607	0.162474			20.612	20.9105	20.8415	20.788	0.156263		1.99619	2.25929	1.96258	2.07269
	8	GPx4-DH6h			22.6658	22.6957	22.5957	22.6524	0.0513626			20.5571	20.3362	20.392	20.4284	0.114859		2.23741	2.26729	2.16723	2.22398
	9	GPx4-DH12h			22.7242	22.7223	22.7501	22.7322	0.0155387			20.5576	20.7583	20.6403	20.652	0.100854		2.07219	2.0703	2.09811	2.0802
	10	GPx4-DH24h			22.1101	22.0731	22.2106	22.1313	0.0711671			20.6159	21.0747	20.6085	20.7664	0.267035		1.34376	1.30669	1.44424	1.36489
	编号			ΔCt1	ΔCt2	ΔCt3	ΔCt mean		ΔΔCt1	ΔΔCt2	ΔΔCt3		2（-ΔΔCt1）	2（-ΔΔCt2）	2（-ΔΔCt3）
	1	GPx4-D0h		2.09267	1.94365	1.96085	1.99906	2	0.0926747	-0.0563518	-0.0391465		0.937783	1.03983	1.02751	1.00171	0.0557023			1
	3	GPx4-D6h		1.99619	2.25929	1.96258	2.07269	2	-0.00381025	0.25929	-0.0374192		1.00264	0.835499	1.02628	0.954807	0.103997			3
	8	GPx4-DH6h		2.23741	2.26729	2.16723	2.22398	2	0.237406	0.267289	0.167232		0.848269	0.830879	0.89055	0.856566	0.0306881			8
	9	GPx4-DH12h		2.07219	2.0703	2.09811	2.0802	2	0.0721908	0.0702989	0.0981087		0.951192	0.952441	0.934257	0.945963	0.0101572			9
	10	GPx4-DH24h		1.34376	1.30669	1.44424	1.36489	2	-0.65624	-0.693311	-0.555765		1.57597	1.61699	1.46995	1.5543	0.0758782			10
补充数据
原始	编号			target gene							EIF
				value				mean	std.		value				mean	std.
	8	GPx4-D12h		21.7061	22.0155	21.7453	21.7936	21.8151	0.13832		21.4494	21.806	21.5575	22.0778	21.7227	0.27992
	9	GPx4-DH12h		21.7646	22.0296	21.7897	22.0175	21.9003	0.142689		21.1693	21.2749	21.1785	21.6872	21.3275	0.244532
	10	GPx4-DH24h		21.6046	22.2133	21.7943	21.6879	21.825	0.270228		20.7323	21.3002	21.1179	21.2997	21.1125	0.267603
剔除后	编号			target gene							EIF							ΔCt1	ΔCt2	ΔCt3	ΔCt mean
				value				mean	std.		value				mean	std.
	8	GPx4-D12h			21.7061	21.7453	21.7936	21.7483	0.0438427			21.4494	21.806	21.5575	21.6043	0.182874		0.101784	0.141001	0.189312	0.144032
	9	GPx4-DH12h			22.0296	21.7897	22.0175	21.9456	0.135142			21.1693	21.2749	21.1785	21.2075	0.058485		0.822031	0.582149	0.809945	0.738042
	10	GPx4-DH24h			21.6046	21.7943	21.6879	21.6956	0.0950777			21.3002	21.1179	21.2997	21.2393	0.105078		0.365321	0.555012	0.448666	0.456333
	编号			ΔCt1	ΔCt2	ΔCt3	ΔCt mean		ΔΔCt1	ΔΔCt2	ΔΔCt3		2（-ΔΔCt1）	2（-ΔΔCt2）	2（-ΔΔCt3）
	8	GPx4-D12h		0.101784	0.141001	0.189312	0.144032	2	-1.89822	-1.859	-1.81069		3.72752	3.62756	3.5081	3.62106	0.109857			8
	9	GPx4-DH12h		0.822031	0.582149	0.809945	0.738042	2	-1.17797	-1.41785	-1.19006		2.26258	2.67187	2.28161	2.40536	0.231006			9
	10	GPx4-DH24h		0.365321	0.555012	0.448666	0.456333	2	-1.63468	-1.44499	-1.55133		3.10518	2.72261	2.93088	2.91956	0.191541			10
补充数据
原始	编号			target gene							EIF
				value				mean	std.		value				mean	std.
	2	GPx4-D0h		20.6671	20.558	20.4049	20.6188	20.5622	0.113949		19.7148	20.0944	20.0075	20.8958	20.1781	0.505279
	3	GPx4-D24h		20.8242	20.8648	20.6129	20.8519	20.7885	0.118237		19.9821	20.1585	20.1727	20.494	20.2018	0.213223
剔除后	编号			target gene							EIF							ΔCt1	ΔCt2	ΔCt3	ΔCt mean
				value				mean	std.		value				mean	std.
	4	GPx4-D0h			20.6671	20.558	20.6188	20.6146	0.0546752			19.7148	20.0944	20.0075	19.9389	0.198909		0.728223	0.619109	0.679888	0.67574
	5	GPx4-D24h			20.8242	20.8648	20.8519	20.847	0.0207531			19.9821	20.1585	20.1727	20.1044	0.106214		0.719773	0.760398	0.747455	0.742542
	编号			ΔCt1	ΔCt2	ΔCt3	ΔCt mean		ΔΔCt1	ΔΔCt2	ΔΔCt3		2（-ΔΔCt1）	2（-ΔΔCt2）	2（-ΔΔCt3）
	4	GPx4-D0h		0.728223	0.619109	0.679888	0.67574	2	-1.27178	-1.38089	-1.32011		2.41459	2.60429	2.49685	2.50524	0.0951298			4
	5	GPx4-D24h		0.719773	0.760398	0.747455	0.742542	2	-1.28023	-1.2396	-1.25254		2.42877	2.36133	2.38261	2.39091	0.0344749			5

## Sheet: GPX3-G
编号			target gene							EIF
			value				mean	std.		value				mean	std.
1	GPx3-D0h		20.7571	20.7081	20.6626	20.9375	20.7663	0.120457		20.1381	20.1575	20.0653	20.2917	20.1631	0.0944751
2	GPx3-D3h						#DIV/0!	#DIV/0!						#DIV/0!	#DIV/0!
3	GPx3-D6h		21.1006	21.1751	21.1211	21.1792	21.144	0.0392291		19.773	19.6618	19.4197	19.7619	19.6541	0.164068
4	GPx3-D12h		19.4828	19.4201	19.4896	19.5434	19.484	0.0504714		18.9621	19.0464	19.0045	19.0781	19.0228	0.0504569
5	GPx3-D24h		19.2973	19.2087	19.165	19.2743	19.2363	0.0605983		19.146	18.9816	18.9008	19.0822	19.0276	0.108296
6	GPx3-DH1h		21.8163	22.2547	21.8867	22.1028	22.0151	0.200928		21.3862	21.5037	21.2816	21.5307	22.0151	0.114661
7	GPx3-DH3h		21.32	21.7807	20.9415	21.4369	21.3698	0.346053		20.5827	20.6113	20.1684	20.7094	20.518	0.239253
8	GPx3-DH6h		21.9571	22.2811	21.8234	22.1061	22.0419	0.196865		21.1669	21.3978	21.2668	21.9071	21.4346	0.328877
9	GPx3-DH12h		20.8773	21.4749	20.6579	20.9297	20.985	0.347201		20.417	20.697	20.4101	20.4476	20.4929	0.137014
10	GPx3-DH24h		22.3832	22.9936	22.5128	22.7478	22.6594	0.269128		22.0378	22.4443	22.0274	22.3642	22.2184	0.217103
编号			target gene							EIF							ΔCt1	ΔCt2	ΔCt3	ΔCt mean
			value				mean	std.		value				mean	std.
1	GPx3-D0h			20.7571	20.7081	20.6626	20.7092	0.0472666			20.1381	20.1575	20.0653	20.1203	0.0486427		0.636802	0.587769	0.542291	0.588954
2	GPx3-D3h						#DIV/0!	#DIV/0!						#DIV/0!	#DIV/0!		#DIV/0!	#DIV/0!	#DIV/0!	#DIV/0!
3	GPx3-D6h			21.1751	21.1211	21.1792	21.1585	0.0324171			19.773	19.6618	19.7619	19.7322	0.0612395		1.44289	1.38886	1.44692	1.42622
4	GPx3-D12h			19.4828	19.4896	19.5434	19.5052	0.0332172			19.0464	19.0045	19.0781	19.043	0.0369335		0.439761	0.44657	0.500396	0.462242
5	GPx3-D24h			19.2973	19.2087	19.2743	19.2601	0.04598			18.9816	18.9008	19.0822	18.9882	0.0908638		0.309071	0.220483	0.286145	0.271899
6	GPx3-DH1h			21.8163	21.8867	22.1028	21.9353	0.149321			21.3862	21.5037	21.5307	21.4735	0.0768372		0.342714	0.413142	0.629264	0.461707
7	GPx3-DH3h			21.32	21.7807	21.4369	21.5125	0.239503			20.5827	20.6113	20.7094	20.6345	0.0664226		0.685509	1.14626	0.802445	0.87807
8	GPx3-DH6h			21.9571	21.8234	22.1061	21.9622	0.14143			21.1669	21.3978	21.2668	21.2772	0.115846		0.679963	0.546208	0.828931	0.685034
9	GPx3-DH12h			20.8773	20.6579	20.9297	20.8217	0.144173			20.417	20.4101	20.4476	20.4249	0.0199854		0.45247	0.233069	0.504802	0.39678
10	GPx3-DH24h			22.3832	22.5128	22.7478	22.5479	0.1848			22.0378	22.0274	22.3642	22.1431	0.191545		0.240091	0.369616	0.604638	0.404782
编号			ΔCt1	ΔCt2	ΔCt3	ΔCt mean		ΔΔCt1	ΔΔCt2	ΔΔCt3		2（-ΔΔCt1）	2（-ΔΔCt2）	2（-ΔΔCt3）
1	GPx3-D0h		0.636802	0.587769	0.542291	0.588954	0.59	0.0468017	-0.00223078	-0.0477093		0.96808	1.00155	1.03362	1.00108	0.0327736			1
2	GPx3-D3h		#DIV/0!	#DIV/0!	#DIV/0!	#DIV/0!	0.59	#DIV/0!	#DIV/0!	#DIV/0!		#DIV/0!	#DIV/0!	#DIV/0!	#DIV/0!	#DIV/0!			2
3	GPx3-D6h		1.44289	1.38886	1.44692	1.42622	0.59	0.852887	0.798863	0.856918		0.553676	0.574802	0.552131	0.560203	0.0126668			3
4	GPx3-D12h		0.439761	0.44657	0.500396	0.462242	0.59	-0.150239	-0.14343	-0.0896038		1.10975	1.10453	1.06408	1.09279	0.0249993			4
5	GPx3-D24h		0.309071	0.220483	0.286145	0.271899	0.59	-0.280929	-0.369517	-0.303855		1.21498	1.29192	1.23444	1.24711	0.0400066			5
6	GPx3-DH1h		0.342714	0.413142	0.629264	0.461707	0.59	-0.247286	-0.176858	0.0392641		1.18697	1.13042	0.973151	1.09685	0.110793			6
7	GPx3-DH3h		0.685509	1.14626	0.802445	0.87807	0.59	0.0955086	0.556257	0.212445		0.935942	0.680064	0.863073	0.82636	0.13183			7
8	GPx3-DH6h		0.679963	0.546208	0.828931	0.685034	0.59	0.0899627	-0.0437922	0.238931		0.939547	1.03082	0.847373	0.939247	0.0917238			8
9	GPx3-DH12h		0.45247	0.233069	0.504802	0.39678	0.59	-0.13753	-0.356931	-0.0851976		1.10002	1.2807	1.06083	1.14718	0.117276			9
	GPx3-DH24h		0.240091	0.369616	0.604638	0.404782	0.59	-0.349909	-0.220384	0.0146381		1.27448	1.16504	0.989905	1.14314	0.143546			10
补充数据
编号			target gene							EIF
			value				mean	std.		value				mean	std.
2	GPx3-D3h		19.8847	19.9655	19.8469	20.0129	19.9275	0.075421		20.0725	20.1787	20.0329	20.0733	20.0894	0.0624717
3	GPx3-D6h		21.3152	21.4472	21.1513	21.3609	21.3187	0.124274		19.8874	20.2073	20.0078	20.1603	20.0657	0.146236
5	GPx3-D24h		20.7904	20.6101	20.4032	20.6118	20.6039	0.158299		19.9689	20.169	20.0493	20.3465	20.1334	0.164119
7	GPx3-DH3h		21.6195	22.0252	21.6512	21.9928	21.8222	0.216524		20.5471	20.6688	20.494	20.7534	20.6158	0.117331
8	GPx3-DH6h		20.9859	21.1195	21.0843	21.1524	21.0855	0.0720166		20.5432	20.6303	20.4858	20.9175	20.6442	0.191634
编号			target gene							EIF							ΔCt1	ΔCt2	ΔCt3	ΔCt mean
			value				mean	std.		value				mean	std.
2	GPx3-D3h			19.8847	19.9655	19.8469	19.899	0.0605684			20.0725	20.0329	20.0733	20.0596	0.0230804		-0.1749	-0.0941104	-0.212674	-0.160561
3	GPx3-D6h			21.3152	21.4472	21.3609	21.3745	0.0670319			20.2073	20.0078	20.1603	20.1251	0.104309		1.19009	1.32209	1.23581	1.24933
5	GPx3-D24h			20.7904	20.6101	20.6118	20.6708	0.1036			19.9689	20.169	20.0493	20.0624	0.100698		0.727981	0.547718	0.549374	0.608357
7	GPx3-DH3h			21.6195	21.6512	21.9928	21.7545	0.206992			20.5471	20.6688	20.494	20.57	0.0896229		1.04953	1.08119	1.42283	1.18452
8	GPx3-DH6h			21.1195	21.0843	21.1524	21.1187	0.0340768			20.5432	20.6303	20.4858	20.5531	0.072755		0.566341	0.531136	0.599277	0.565585
编号			ΔCt1	ΔCt2	ΔCt3	ΔCt mean		ΔΔCt1	ΔΔCt2	ΔΔCt3		2（-ΔΔCt1）	2（-ΔΔCt2）	2（-ΔΔCt3）
2	GPx3-D3h		-0.1749	-0.0941104	-0.212674	-0.160561	0.59	-0.7649	-0.68411	-0.802674		1.69925	1.60671	1.74433	1.68343	0.0701609			2
3	GPx3-D6h		1.19009	1.32209	1.23581	1.24933	0.59	0.600087	0.732089	0.645806		0.659714	0.602032	0.639135	0.633627	0.0292333			3
5	GPx3-D24h		0.727981	0.547718	0.549374	0.608357	0.59	0.137981	-0.0422821	-0.0406264		0.90879	1.02974	1.02856	0.989031	0.0694927			5
7	GPx3-DH3h		1.04953	1.08119	1.42283	1.18452	0.59	0.459531	0.491191	0.832831		0.727223	0.711437	0.561426	0.666695	0.0915067			7
8	GPx3-DH6h		0.566341	0.531136	0.599277	0.565585	0.59	-0.0236592	-0.0588638	0.0092772		1.01653	1.04165	0.99359	1.01726	0.0240356			8

## Sheet: GPX4-G
编号			target gene							EIF
			value				mean	std.		value				mean	std.
1	GPx4-D0h		21.8111	22.1174	22.0811	22.1796	22.0473	0.162617		20.1381	20.1575	20.0653	20.2917	20.1631	0.0944751
2	GPx4-D3h						#DIV/0!	#DIV/0!						#DIV/0!	#DIV/0!
3	GPx4-D6h		21.7926	21.6729	21.4047	21.5017	21.593	0.173209		19.773	19.6618	19.4197	19.7619	19.6541	0.164068
4	GPx4-D12h		20.1588	20.3471	20.3134	20.5509	20.3426	0.161265		18.9621	19.0464	19.0045	19.0781	19.0228	0.0504569
5	GPx4-D24h		20.0191	20.2092	20.189	20.4523	20.2174	0.178284		19.146	18.9816	18.9008	19.0822	19.0276	0.108296
6	GPx4-DH1h		23.3448	23.8751	23.4098	23.9389	23.6421	0.308046		21.3862	21.5037	21.2816	21.5307	21.4256	0.114661
7	GPx4-DH3h		21.8795	22.2503	21.9055	22.1576	22.0482	0.184072		20.5827	20.6113	20.1684	20.7094	20.518	0.239253
8	GPx4-DH6h		22.6779	23.1546	22.7454	24.4538	23.2579	0.824605		21.1669	21.3978	21.2668	21.9071	21.4346	0.328877
9	GPx4-DH12h		21.8378	22.1659	21.7938	22.0933	21.9727	0.184438		20.417	20.697	20.4101	20.4476	20.4929	0.137014
10	GPx4-DH24h		23.3432	23.869	23.6423	23.9732	23.7069	0.279091		22.0378	22.4443	22.0274	22.3642	22.2184	0.217103
编号			target gene							EIF							ΔCt1	ΔCt2	ΔCt3	ΔCt mean
			value				mean	std.		value				mean	std.
1	GPx4-D0h			22.1174	22.0811	22.1796	22.126	0.049785			20.1381	20.1575	20.0653	20.1203	0.0486427		1.99713	1.96086	2.0593	2.00576
2	GPx4-D3h						#DIV/0!	#DIV/0!						#DIV/0!	#DIV/0!		#DIV/0!	#DIV/0!	#DIV/0!	#DIV/0!
3	GPx4-D6h			21.6729	21.4047	21.5017	21.5264	0.135792			19.773	19.6618	19.7619	19.7322	0.0612395		1.94066	1.67248	1.76948	1.79421
4	GPx4-D12h			20.1588	20.3471	20.3134	20.2731	0.100401			19.0464	19.0045	19.0781	19.043	0.0369335		1.11584	1.30413	1.27041	1.23013
5	GPx4-D24h			20.0191	20.2092	20.189	20.1391	0.104406			18.9816	18.9008	19.0822	18.9882	0.0908638		1.03094	1.22103	1.20081	1.15093
6	GPx4-DH1h			23.8751	23.4098	23.9389	23.7412	0.288809			21.3862	21.5037	21.5307	21.4735	0.0768372		2.40151	1.93624	2.46531	2.26769
7	GPx4-DH3h			21.8795	21.9055	22.1576	21.9809	0.153618			20.5827	20.6113	20.7094	20.6345	0.0664226		1.24503	1.27104	1.52315	1.3464
8	GPx4-DH6h			22.6779	23.1546	22.7454	22.8593	0.257911			21.1669	21.3978	21.2668	21.2772	0.115846		1.40079	1.87741	1.46828	1.58216
9	GPx4-DH12h			21.8378	21.7938	22.0933	21.9083	0.161688			20.417	20.4101	20.4476	20.4249	0.0199854		1.4129	1.36895	1.66838	1.48341
10	GPx4-DH24h			23.869	23.6423	23.9732	23.8282	0.169223			22.0378	22.0274	22.3642	22.1431	0.191545		1.72584	1.49911	1.83008	1.68501
编号			ΔCt1	ΔCt2	ΔCt3	ΔCt mean		ΔΔCt1	ΔΔCt2	ΔΔCt3		2（-ΔΔCt1）	2（-ΔΔCt2）	2（-ΔΔCt3）
1	GPx4-D0h		1.99713	1.96086	2.0593	2.00576	2.01	-0.0128716	-0.0491391	0.0493013		1.00896	1.03465	0.966404	1.00334	0.0344674			1
2	GPx4-D3h		#DIV/0!	#DIV/0!	#DIV/0!	#DIV/0!	2.01	#DIV/0!	#DIV/0!	#DIV/0!		#DIV/0!	#DIV/0!	#DIV/0!	#DIV/0!	#DIV/0!			2
3	GPx4-D6h		1.94066	1.67248	1.76948	1.79421	2.01	-0.0693381	-0.337525	-0.240516		1.04924	1.26359	1.18141	1.16475	0.108144			3
4	GPx4-D12h		1.11584	1.30413	1.27041	1.23013	2.01	-0.894161	-0.705875	-0.739586		1.85853	1.63113	1.6697	1.71979	0.121692			4
5	GPx4-D24h		1.03094	1.22103	1.20081	1.15093	2.01	-0.979064	-0.788967	-0.809189		1.97119	1.72784	1.75223	1.81708	0.134013			5
6	GPx4-DH1h		2.40151	1.93624	2.46531	2.26769	2.01	0.391509	-0.0737614	0.455311		0.762332	1.05246	0.729353	0.848047	0.17779			6
7	GPx4-DH3h		1.24503	1.27104	1.52315	1.3464	2.01	-0.764974	-0.738964	-0.486851		1.69934	1.66898	1.40138	1.5899	0.163965			7
8	GPx4-DH6h		1.40079	1.87741	1.46828	1.58216	2.01	-0.609208	-0.132588	-0.541716		1.52542	1.09626	1.4557	1.35913	0.230305			8
9	GPx4-DH12h		1.4129	1.36895	1.66838	1.48341	2.01	-0.597099	-0.641046	-0.341619		1.51267	1.55946	1.26718	1.44644	0.156995			9
10	GPx4-DH24h		1.72584	1.49911	1.83008	1.68501	2.01	-0.284157	-0.510893	-0.179918		1.2177	1.42493	1.13282	1.25848	0.150266			10
补充数据
编号			target gene							EIF
			value				mean	std.		value				mean	std.
1	GPx4-D0h		21.7843	21.6646	21.6216	21.7262	21.6992	0.0711559		19.4186	19.5471	19.5927	19.6143	19.5432	0.0876711
2	GPx4-D3h		22.5151	22.3519	22.1926	22.204	22.3159	0.151365		19.975	20.2621	19.9855	20.1978	20.1051	0.146589
3	GPx4-D6h		22.783	22.7126	22.3758	22.7611	22.6581	0.190509		19.8651	19.4924	19.579	19.7313	19.6669	0.164915
6	GPx4-DH1h		25.2807	25.1228	25.0945	25.0655	25.1409	0.0960959		22.0532	22.0338	22.0953	22.3135	22.124	0.128932
10	GPx4-DH24h		25.1696	25.0869	24.8398	24.9464	25.0107	0.146478		22.1892	22.5249	22.4405	22.7269	22.4704	0.222683
编号			target gene							EIF							ΔCt1	ΔCt2	ΔCt3	ΔCt mean
			value				mean	std.		value				mean	std.
1	GPx4-D0h			21.6646	21.6216	21.7262	21.6708	0.0525931			19.5471	19.5927	19.6143	19.5847	0.0343125		2.07983	2.03689	2.14152	2.08608
2	GPx4-D3h			22.3519	22.1926	22.204	22.2495	0.0888602			19.975	19.9855	20.1978	20.0528	0.125706		2.2991	2.13982	2.1512	2.19671
3	GPx4-D6h			22.783	22.7126	22.7611	22.7523	0.0360061			19.4924	19.579	19.7313	19.6009	0.120943		3.1821	3.11174	3.16019	3.15134
6	GPx4-DH1h			25.1228	25.0945	25.0655	25.0943	0.0286168			22.0532	22.0338	22.0953	22.0608	0.0314485		3.06198	3.0337	3.00474	3.03347
10	GPx4-DH24h			25.1696	25.0869	24.9464	25.0676	0.11282			22.5249	22.4405	22.7269	22.5641	0.147196		2.60546	2.52278	2.3823	2.50351
编号			ΔCt1	ΔCt2	ΔCt3	ΔCt mean		ΔΔCt1	ΔΔCt2	ΔΔCt3		2（-ΔΔCt1）	2（-ΔΔCt2）	2（-ΔΔCt3）
1	GPx4-D0h		2.07983	2.03689	2.14152	2.08608	2.01	0.0698327	0.0268906	0.131519		0.952748	0.981534	0.91287	0.949051	0.0344808			1
2	GPx4-D3h		2.2991	2.13982	2.1512	2.19671	2.01	0.289103	0.129819	0.141199		0.818411	0.913946	0.906765	0.879707	0.0532059			2
3	GPx4-D6h		3.1821	3.11174	3.16019	3.15134	2.01	1.1721	1.10174	1.15019		0.443775	0.465955	0.450565	0.453431	0.0113645			3
6	GPx4-DH1h		3.06198	3.0337	3.00474	3.03347	2.01	1.05198	1.0237	0.994745		0.482307	0.491855	0.501825	0.491995	0.0097597			6
10	GPx4-DH24h		2.60546	2.52278	2.3823	2.50351	2.01	0.595456	0.512785	0.372298		0.661835	0.700868	0.772551	0.711751	0.0561544			10
补充数据
编号			target gene							EIF
			value				mean	std.		value				mean	std.
1	GPx4-D12h		19.9583	20.871	19.8483	20.2771	20.2387	0.459091		19.313	20.0222	20.0907	21.0327	20.1147	0.705854
2	GPx4-D24h		21.5591	21.1941	21.2361	21.2241	21.3033	0.171426		20.3405	20.5542	20.4113	20.8017	20.5269	0.203611
编号			target gene							EIF							ΔCt1	ΔCt2	ΔCt3	ΔCt mean
			value				mean	std.		value				mean	std.
1	GPx4-D12h			19.9583	19.8483	20.2771	20.0279	0.222713			19.313	20.0222	20.0907	19.8086	0.43063		0.14969	0.0396913	0.468493	0.219291
2	GPx4-D24h			21.1941	21.2361	21.2241	21.2181	0.0216252			20.3405	20.5542	20.4113	20.4353	0.108861		0.758789	0.80077	0.788786	0.782782
编号			ΔCt1	ΔCt2	ΔCt3	ΔCt mean		ΔΔCt1	ΔΔCt2	ΔΔCt3		2（-ΔΔCt1）	2（-ΔΔCt2）	2（-ΔΔCt3）
1	GPx4-D12h		0.14969	0.0396913	0.468493	0.219291	2.01	-1.86031	-1.97031	-1.54151		3.63086	3.91852	2.91099	3.48679	0.518988			1
2	GPx4-D24h		0.758789	0.80077	0.788786	0.782782	2.01	-1.25121	-1.20923	-1.22121		2.38041	2.31214	2.33143	2.34133	0.0351951			2
补充数据
编号			target gene							EIF
			value				mean	std.		value				mean	std.
1	GPx4-D12h		21.127	20.9025	21.1584		21.0627	0.1396		20.2203	20.5182		36.321	25.6865	9.21095
2	GPx4-D24h		21.3133	21.0807	20.9325	21.6343	21.2402	0.305942		19.7651	20.0308	20.0389	20.301	20.034	0.21883
编号			target gene							EIF							ΔCt1	ΔCt2	ΔCt3	ΔCt mean
			value				mean	std.		value				mean	std.
1	GPx4-D12h			19.9583	19.8483	20.2771	20.0279	0.222713			19.313	20.0222	20.0907	19.8086	0.43063		0.14969	0.0396913	0.468493	0.219291
2	GPx4-D24h			21.1941	21.2361	21.2241	21.2181	0.0216252			20.3405	20.5542	20.4113	20.4353	0.108861		0.758789	0.80077	0.788786	0.782782
编号			ΔCt1	ΔCt2	ΔCt3	ΔCt mean		ΔΔCt1	ΔΔCt2	ΔΔCt3		2（-ΔΔCt1）	2（-ΔΔCt2）	2（-ΔΔCt3）
1	GPx4-D12h		0.14969	0.0396913	0.468493	0.219291	2.01	-1.86031	-1.97031	-1.54151		3.63086	3.91852	2.91099	3.48679	0.518988			1
2	GPx4-D24h		0.758789	0.80077	0.788786	0.782782	2.01	-1.25121	-1.20923	-1.22121		2.38041	2.31214	2.33143	2.34133	0.0351951			2
补充数据
编号			target gene							EIF
			value				mean	std.		value				mean	std.
1	GPx4-D12h		21.02	21.4931	21.1384	21.4077	21.2648	0.222412		19.5203	19.8187	19.5141	19.8301	19.6708	0.17744
编号			target gene							EIF							ΔCt1	ΔCt2	ΔCt3	ΔCt mean
			value				mean	std.		value				mean	std.
1	GPx4-D12h			21.4931	21.1384	21.4077	21.3464	0.18512			19.5203	19.8187	19.5141	19.6177	0.174088		1.87535	1.52066	1.78995	1.72866
编号			ΔCt1	ΔCt2	ΔCt3	ΔCt mean		ΔΔCt1	ΔΔCt2	ΔΔCt3		2（-ΔΔCt1）	2（-ΔΔCt2）	2（-ΔΔCt3）
1	GPx4-D12h		1.87535	1.52066	1.78995	1.72866	2.01	-0.134645	-0.489336	-0.220047		1.09782	1.4038	1.16477	1.22213	0.160851			1
补充数据
编号			target gene							EIF
			value				mean	std.		value				mean	std.
1	GPx4-D0h		21.4391	21.3464	21.6071	23.0385	21.8578	0.794521		19.0822	19.015	19.2291	19.285	19.1528	0.12553
编号			target gene							EIF							ΔCt1	ΔCt2	ΔCt3	ΔCt mean
			value				mean	std.		value				mean	std.
1	GPx4-D0h			21.4391	21.3464	21.6071	21.4642	0.132184			19.0822	19.2291	19.285	19.1988	0.104744		2.24033	2.14761	2.40837	2.26543
编号			ΔCt1	ΔCt2	ΔCt3	ΔCt mean		ΔΔCt1	ΔΔCt2	ΔΔCt3		2（-ΔΔCt1）	2（-ΔΔCt2）	2（-ΔΔCt3）
1	GPx4-D0h		2.24033	2.14761	2.40837	2.26543	2.01	0.230326	0.137605	0.398372		0.852442	0.909027	0.758714	0.840061	0.0759174			1

## Sheet: GPX3-M
编号			target gene							EIF
			value				mean	std.		value				mean	std.
1	GPx3-D0h		24.7373	24.9022	25.0792	24.9746	24.9233	0.14373		21.177	21.3559	21.0954	21.2515	21.22	0.110839
2	GPx3-D3h		24.9176	25.2208	24.8098	25.0808	25.0072	0.180795		21.1635	21.229	21.0616	21.3239	21.1945	0.110384
3	GPx3-D6h		24.0592	24.418	24.0274	24.0811	24.1464	0.182372		20.4567	20.5791	20.3781	20.4393	20.4633	0.0842381
4	GPx3-D12h		23.9841	24.0224	23.8862	23.7784	23.9178	0.109184		19.9854	20.3903	20.1133	20.4899	20.2447	0.235122
5	GPx3-D24h		22.9819	23.0911	22.9199	23.4083	23.1003	0.217174		19.9403	19.6312	19.5574	19.5597	19.6722	0.182023
6	GPx3-DH1h		24.0565	23.7235	23.6262	24.0852	23.8728	0.232333		19.7947	20.0326	19.8015	20.3961	20.0062	0.282476
7	GPx3-DH3h		24.0328	24.4032	24.1089	24.1441	24.1722	0.160814		20.2355	20.179	20.0473	20.2887	20.1876	0.103713
8	GPx3-DH6h		24.6563	24.8171	24.6607	24.7164	24.7126	0.0748383		20.3957	20.815	20.4581	20.9626	20.6579	0.274547
9	GPx3-DH12h		23.8982	24.173	23.8312	23.9525	23.9637	0.148093		19.7193	19.6152	19.6	19.6206	19.6388	0.0543758
10	GPx3-DH24h		23.7144	23.9776	23.7786	24.1296	23.9001	0.189662		19.5275	19.5476	19.4927	19.7503	19.5795	0.116048
编号			target gene							EIF							ΔCt1	ΔCt2	ΔCt3	ΔCt mean
			value				mean	std.		value				mean	std.
1	GPx3-D0h			24.9022	25.0792	24.9746	24.9853	0.0889857			21.177	21.0954	21.2515	21.1746	0.0781052		3.72753	3.90453	3.79995	3.81067
2	GPx3-D3h			24.9176	24.8098	25.0808	24.936	0.136451			21.1635	21.229	21.3239	21.2388	0.0806376		3.6788	3.57097	3.842	3.69726
3	GPx3-D6h			24.0592	24.0274	24.0811	24.0559	0.0270123			20.4567	20.3781	20.4393	20.4247	0.0413096		3.63452	3.60271	3.65644	3.63122
4	GPx3-D12h			23.9841	24.0224	23.8862	23.9642	0.0702233			20.3903	20.1133	20.4899	20.3312	0.195183		3.65291	3.69118	3.55502	3.63304
5	GPx3-D24h			22.9819	23.0911	22.9199	22.9976	0.0867003			19.6312	19.5574	19.5597	19.5828	0.0419662		3.39911	3.50834	3.3371	3.41485
6	GPx3-DH1h			24.0565	23.7235	24.0852	23.9551	0.201018			19.7947	20.0326	19.8015	19.8763	0.135441		4.18022	3.84727	4.20889	4.0788
7	GPx3-DH3h			24.0328	24.1089	24.1441	24.0952	0.0569062			20.2355	20.179	20.2887	20.2344	0.0548256		3.79837	3.87452	3.9097	3.86086
8	GPx3-DH6h			24.6563	24.6607	24.7164	24.6778	0.033485			20.3957	20.815	20.4581	20.5563	0.226191		4.10003	4.10446	4.16011	4.12153
9	GPx3-DH12h			23.8982	23.8312	23.9525	23.8939	0.0607525			19.6152	19.6	19.6206	19.6119	0.0106556		4.28622	4.21923	4.34051	4.28199
10	GPx3-DH24h			23.7144	23.9776	23.7786	23.8236	0.137249			19.5275	19.5476	19.4927	19.5226	0.0277598		4.19176	4.45501	4.25602	4.30093
编号			ΔCt1	ΔCt2	ΔCt3	ΔCt mean		ΔΔCt1	ΔΔCt2	ΔΔCt3		2（-ΔΔCt1）	2（-ΔΔCt2）	2（-ΔΔCt3）
1	GPx3-D0h		3.72753	3.90453	3.79995	3.81067	3.81	-0.0824682	0.0945318	-0.0100509		1.05883	0.936576	1.00699	1.0008	0.0613607			1
2	GPx3-D3h		3.6788	3.57097	3.842	3.69726	3.81	-0.131203	-0.239025	0.0319969		1.09521	1.18019	0.978066	1.08449	0.10149			2
3	GPx3-D6h		3.63452	3.60271	3.65644	3.63122	3.81	-0.175482	-0.207286	-0.153564		1.12934	1.15451	1.11231	1.13206	0.0212309			3
4	GPx3-D12h		3.65291	3.69118	3.55502	3.63304	3.81	-0.15709	-0.118816	-0.254979		1.11504	1.08584	1.19332	1.1314	0.0555749			4
5	GPx3-D24h		3.39911	3.50834	3.3371	3.41485	3.81	-0.410891	-0.301658	-0.472902		1.32951	1.23256	1.3879	1.31666	0.0784625			5
6	GPx3-DH1h		4.18022	3.84727	4.20889	4.0788	3.81	0.370222	0.0372707	0.398892		0.773663	0.974497	0.75844	0.835533	0.120586			6
7	GPx3-DH3h		3.79837	3.87452	3.9097	3.86086	3.81	-0.0116294	0.0645219	0.0996969		1.00809	0.956262	0.933229	0.965862	0.0383443			7
8	GPx3-DH6h		4.10003	4.10446	4.16011	4.12153	3.81	0.290027	0.294457	0.350113		0.817887	0.815379	0.784523	0.80593	0.0185812			8
9	GPx3-DH12h		4.28622	4.21923	4.34051	4.28199	3.81	0.476221	0.409231	0.530515		0.718858	0.753025	0.692308	0.721397	0.030438			9
10	GPx3-DH24h		4.19176	4.45501	4.25602	4.30093	3.81	0.381764	0.64501	0.446019		0.767498	0.639488	0.734066	0.713684	0.0663942			10
补充数据
编号			target gene							EIF
			value				mean	std.		value				mean	std.
6	GPx3-DH1h		26.3436	25.5139	24.8653	25.3273	25.5125	0.617501		21.1453	21.3833	21.3645	21.4617	21.3387	0.135629
7	GPx3-DH3h		25.2379	25.302	25.2098	25.5311	25.3202	0.145818		22.027	22.3616	22.2825	22.5025	22.2934	0.199573
8	GPx3-DH6h		23.5443	24.1014	23.8179	23.9646	23.857	0.238488		20.9894	21.3536	23.1841	21.5336	21.7652	0.972665
9	GPx3-DH12h		24.3957	24.6971	24.1866	24.4263	24.4264	0.209581		20.9626	21.2856	20.7554	21.4482	21.113	0.312303
10	GPx3-DH24h		24.4103	24.6581	24.5685	24.5447	24.5454	0.10246		21.5118	22.0095	21.675	21.9817	21.7945	0.241856
编号			target gene							EIF							ΔCt1	ΔCt2	ΔCt3	ΔCt mean
			value				mean	std.		value				mean	std.
6	GPx3-DH1h			25.5139	24.8653	25.3273	25.2355	0.333887			21.3833	21.3645	21.4617	21.4032	0.0515519		4.1107	3.46212	3.92407	3.8323
7	GPx3-DH3h			25.2379	25.302	25.2098	25.2499	0.0472408			22.3616	22.2825	22.5025	22.3822	0.111457		2.85565	2.91977	2.82762	2.86768
8	GPx3-DH6h			24.1014	23.8179	23.9646	23.9613	0.141811			20.9894	21.3536	21.5336	21.2922	0.277221		2.80922	2.52566	2.67234	2.66907
9	GPx3-DH12h			24.3957	24.1866	24.4263	24.3362	0.130485			20.9626	21.2856	21.4482	21.2322	0.247149		3.16357	2.9544	3.19414	3.10404
10	GPx3-DH24h			24.6581	24.5685	24.5447	24.5904	0.0598211			22.0095	21.675	21.9817	21.8888	0.185638		2.76938	2.67977	2.65593	2.70169
编号			ΔCt1	ΔCt2	ΔCt3	ΔCt mean		ΔΔCt1	ΔΔCt2	ΔΔCt3		2（-ΔΔCt1）	2（-ΔΔCt2）	2（-ΔΔCt3）
6	GPx3-DH1h		4.1107	3.46212	3.92407	3.8323	3.81	0.300704	-0.347876	0.114072		0.811856	1.27269	0.923976	1.00284	0.240324			6
7	GPx3-DH3h		2.85565	2.91977	2.82762	2.86768	3.81	-0.954347	-0.890226	-0.982382		1.9377	1.85347	1.97572	1.9223	0.0625679			7
8	GPx3-DH6h		2.80922	2.52566	2.67234	2.66907	3.81	-1.00078	-1.28434	-1.13766		2.00108	2.43571	2.20023	2.21234	0.21757			8
9	GPx3-DH12h		3.16357	2.9544	3.19414	3.10404	3.81	-0.646432	-0.855598	-0.615864		1.56529	1.80951	1.53248	1.63576	0.151364			9
10	GPx3-DH24h		2.76938	2.67977	2.65593	2.70169	3.81	-1.04062	-1.13023	-1.15407		2.0571	2.18894	2.22541	2.15715	0.0885404			10
补充数据
编号			target gene							EIF
			value				mean	std.		value				mean	std.
6	GPx3-M-D24h		22.7034	22.4604	22.5324	22.8918	22.647	0.192378		20.1015	20.3856	20.3599	20.715	20.3905	0.251531
7	GPx3-M-Dh12h		23.5239	23.7582	23.9157	23.3605	23.6396	0.246057		19.9362	20.1358	20.1858	20.5454	20.2008	0.253804
8	GPx3-M-Dh24h		24.1938	24.0758	23.1935	23.0571	23.63	0.587491		20.3079	20.5624	20.5611	20.9852	20.6041	0.28081
编号			target gene							EIF							ΔCt1	ΔCt2	ΔCt3	ΔCt mean
			value				mean	std.		value				mean	std.
6	GPx3-M-D24h			22.7034	22.4604	22.5324	22.5654	0.124796			20.1015	20.3856	20.3599	20.2823	0.15716		2.42106	2.1781	2.25008	2.28308
7	GPx3-M-Dh12h			23.5239	23.7582	23.9157	23.7326	0.197189			19.9362	20.1358	20.1858	20.0859	0.132078		3.43793	3.67227	3.82981	3.64667
8	GPx3-M-Dh24h			24.1938	24.0758	23.1935	23.821	0.546669			20.3079	20.5624	20.5611	20.4771	0.146568		3.71671	3.59863	2.71635	3.34389
编号			ΔCt1	ΔCt2	ΔCt3	ΔCt mean		ΔΔCt1	ΔΔCt2	ΔΔCt3		2（-ΔΔCt1）	2（-ΔΔCt2）	2（-ΔΔCt3）
6	GPx3-M-D24h		2.42106	2.1781	2.25008	2.28308	3.81	-1.38894	-1.6319	-1.55992		2.61887	3.09922	2.94837	2.88882	0.245649			6
7	GPx3-M-Dh12h		3.43793	3.67227	3.82981	3.64667	3.81	-0.372068	-0.137732	0.0198109		1.29421	1.10017	0.986362	1.12691	0.155655			7
8	GPx3-M-Dh24h		3.71671	3.59863	2.71635	3.34389	3.81	-0.0932913	-0.211374	-1.09365		1.0668	1.15779	2.13414	1.45291	0.591712			8

## Sheet: GPX4-M
编号			target gene							EIF
			value				mean	std.		value				mean	std.
1	GPx4-D0h		24.0176	24.2399	24.0197	24.2634	24.1351	0.134835		21.177	21.3559	21.0954	21.2515	21.22	0.110839
2	GPx4-D3h		24.2537	24.5832	24.2462	24.6168	24.425	0.202614		21.1635	21.229	21.0616	21.3239	21.1945	0.110384
3	GPx4-D6h		22.7079	22.8217	22.4682	23.0449	22.7607	0.240039		20.4567	20.5791	20.3781	20.4393	20.4633	0.0842381
4	GPx4-D12h		22.5291	22.7597	22.6011	22.8416	22.6829	0.143123		19.9854	20.3903	20.1133	20.4899	20.2447	0.235122
5	GPx4-D24h		22.9819	23.0911	22.9199	23.4083	23.1003	0.217174		19.9403	19.6312	19.5574	19.5597	19.6722	0.182023
6	GPx4-DH1h		24.0565	23.7235	23.6262	24.0852	23.8728	0.232333		19.7947	20.0326	19.8015	20.3961	20.0062	0.282476
7	GPx4-DH3h		24.0328	24.4032	24.1089	24.1441	24.1722	0.160814		20.2355	20.179	20.0473	20.2887	20.1876	0.103713
8	GPx4-DH6h		24.6563	24.8171	24.6607	24.7164	24.7126	0.0748383		20.3957	20.815	20.4581	20.9626	20.6579	0.274547
9	GPx4-DH12h		23.8982	24.173	23.8312	23.9525	23.9637	0.148093		19.7193	19.6152	19.6	19.6206	19.6388	0.0543758
10	GPx4-DH24h		23.7144	23.9776	23.7786	24.1296	23.9001	0.189662		19.5275	19.5476	19.4927	19.7503	19.5795	0.116048
编号			target gene							EIF							ΔCt1	ΔCt2	ΔCt3	ΔCt mean
			value				mean	std.		value				mean	std.
1	GPx4-D0h			24.0176	24.2399	24.0197	24.0924	0.127714			21.177	21.0954	21.2515	21.1746	0.0781052		2.84299	3.06524	2.84509	2.91777
2	GPx4-D3h			24.2537	24.5832	24.2462	24.361	0.192468			21.1635	21.229	21.3239	21.2388	0.0806376		3.01491	3.34444	3.00736	3.12224
3	GPx4-D6h			22.7079	22.8217	23.0449	22.8582	0.17143			20.4567	20.3781	20.4393	20.4247	0.0413096		2.28322	2.397	2.62021	2.43348
4	GPx4-D12h			22.5291	22.7597	22.6011	22.63	0.118009			20.3903	20.1133	20.4899	20.3312	0.195183		2.19789	2.42856	2.26994	2.29879
5	GPx4-D24h			22.9819	23.0911	22.9199	22.9976	0.0867003			19.6312	19.5574	19.5597	19.5828	0.0419662		3.39911	3.50834	3.3371	3.41485
6	GPx4-DH1h			24.0565	23.7235	24.0852	23.9551	0.201018			19.7947	20.0326	19.8015	19.8763	0.135441		4.18022	3.84727	4.20889	4.0788
7	GPx4-DH3h			24.0328	24.1089	24.1441	24.0952	0.0569062			20.2355	20.179	20.2887	20.2344	0.0548256		3.79837	3.87452	3.9097	3.86086
8	GPx4-DH6h			24.6563	24.6607	24.7164	24.6778	0.033485			20.3957	20.815	20.4581	20.5563	0.226191		4.10003	4.10446	4.16011	4.12153
9	GPx4-DH12h			23.8982	23.8312	23.9525	23.8939	0.0607525			19.6152	19.6	19.6206	19.6119	0.0106556		4.28622	4.21923	4.34051	4.28199
10	GPx4-DH24h			23.7144	23.9776	23.7786	23.8236	0.137249			19.5275	19.5476	19.4927	19.5226	0.0277598		4.19176	4.45501	4.25602	4.30093
编号			ΔCt1	ΔCt2	ΔCt3	ΔCt mean		ΔΔCt1	ΔΔCt2	ΔΔCt3		2（-ΔΔCt1）	2（-ΔΔCt2）	2（-ΔΔCt3）
1	GPx4-D0h		2.84299	3.06524	2.84509	2.91777	2.76	0.0829884	0.305237	0.0850857		0.9441	0.809309	0.942729	0.898713	0.0774287			1
2	GPx4-D3h		3.01491	3.34444	3.00736	3.12224	2.76	0.254912	0.584439	0.247364		0.838038	0.666909	0.842434	0.78246	0.100095			2
3	GPx4-D6h		2.28322	2.397	2.62021	2.43348	2.76	-0.476781	-0.362999	-0.139792		1.39164	1.2861	1.10175	1.25983	0.146719			3
4	GPx4-D12h		2.19789	2.42856	2.26994	2.29879	2.76	-0.562109	-0.331445	-0.490062		1.47643	1.25827	1.40451	1.37973	0.111166			4
5	GPx4-D24h		3.39911	3.50834	3.3371	3.41485	2.76	0.639109	0.748342	0.577098		0.642109	0.595287	0.670311	0.635903	0.0378949			5
6	GPx4-DH1h		4.18022	3.84727	4.20889	4.0788	2.76	1.42022	1.08727	1.44889		0.373655	0.470651	0.366303	0.403536	0.0582393			6
7	GPx4-DH3h		3.79837	3.87452	3.9097	3.86086	2.76	1.03837	1.11452	1.1497		0.486877	0.461844	0.45072	0.46648	0.0185191			7
8	GPx4-DH6h		4.10003	4.10446	4.16011	4.12153	2.76	1.34003	1.34446	1.40011		0.395013	0.393802	0.3789	0.389238	0.00897412			8
9	GPx4-DH12h		4.28622	4.21923	4.34051	4.28199	2.76	1.52622	1.45923	1.58051		0.347186	0.363687	0.334363	0.348412	0.0147006			9
10	GPx4-DH24h		4.19176	4.45501	4.25602	4.30093	2.76	1.43176	1.69501	1.49602		0.370677	0.308853	0.35453	0.344687	0.0320663			10
补充数据
编号			target gene							EIF
			value				mean	std.		value				mean	std.
1	GPx4-D0h		24.4603	24.4703	24.4784	24.418	24.4568	0.0268793		20.6375	20.9153	20.6633	21.1053	20.8303	0.222042
2	GPx4-D3h		24.5707	24.4713	24.6105	24.6315	24.571	0.0710905		21.0706	21.2182	21.0354	21.4039	21.182	0.167809
3	GPx4-D6h		23.604	23.585	23.1946	23.8353	23.5547	0.265674		21.216	20.6332	20.8389	21.0959	20.946	0.261225
4	GPx4-D12h		23.9974	23.9627	23.811	24.0456	23.9542	0.101344		20.4767	20.9035	20.7754	22.3346	21.1225	0.827606
5	GPx4-D24h		24.0205	23.531	23.5353	23.5131	23.65	0.247193		20.638	20.8844	20.6527	21.2255	20.8502	0.27452
编号			target gene							EIF							ΔCt1	ΔCt2	ΔCt3	ΔCt mean
			value				mean	std.		value				mean	std.
1	GPx4-D0h			24.4603	24.4703	24.4784	24.4697	0.00906836			20.6375	20.9153	20.6633	20.7387	0.153457		3.72165	3.73158	3.73976	3.731
2	GPx4-D3h			24.5707	24.6105	24.6315	24.6042	0.0308838			21.0706	21.2182	21.0354	21.108	0.0969911		3.46267	3.50246	3.52348	3.4962
3	GPx4-D6h			23.604	23.585	23.8353	23.6748	0.139348			21.216	20.8389	21.0959	21.0503	0.192666		2.5537	2.53478	2.78504	2.62451
4	GPx4-D12h			23.9974	23.9627	24.0456	24.0019	0.0416485			20.4767	20.9035	20.7754	20.7185	0.218988		3.27888	3.24417	3.3271	3.28338
5	GPx4-D24h			23.531	23.5353	23.5131	23.5265	0.0117608			20.638	20.8844	20.6527	20.725	0.138193		2.80599	2.81023	2.78807	2.80143
编号			ΔCt1	ΔCt2	ΔCt3	ΔCt mean		ΔΔCt1	ΔΔCt2	ΔΔCt3		2（-ΔΔCt1）	2（-ΔΔCt2）	2（-ΔΔCt3）
1	GPx4-D0h		3.72165	3.73158	3.73976	3.731	2.76	0.961652	0.971577	0.979761		0.513469	0.509948	0.507064	0.51016	0.00320767			1
2	GPx4-D3h		3.46267	3.50246	3.52348	3.4962	2.76	0.702669	0.742459	0.763478		0.614434	0.59772	0.589074	0.600409	0.0128922			2
3	GPx4-D6h		2.5537	2.53478	2.78504	2.62451	2.76	-0.206299	-0.225225	0.0250387		1.15372	1.16896	0.982794	1.10183	0.103366			3
4	GPx4-D12h		3.27888	3.24417	3.3271	3.28338	2.76	0.518879	0.484167	0.567098		0.697914	0.71491	0.674973	0.695932	0.0200419			4
5	GPx4-D24h		2.80599	2.81023	2.78807	2.80143	2.76	0.0459879	0.0502279	0.0280712		0.968626	0.965784	0.980731	0.971714	0.00793726			5
补充数据
编号			target gene							EIF
			value				mean	std.		value				mean	std.
1	GPx4-D12h		22.6698	22.9351	22.3598	22.5136	22.6196	0.245503		20.8284	21.2015	20.9048	21.0285	20.9908	0.162868
2	GPx4-DH12h		23.5442	23.5254	23.1601	23.4303	23.415	0.177126		20.8952	21.1727	20.9746	21.591	21.1584	0.311121
3	GPx4-DH24h		24.0588	24.0144	23.8089	24.0323	23.9786	0.114624		21.5812	21.8745	21.7426	22.111	21.8273	0.22397
编号			target gene							EIF							ΔCt1	ΔCt2	ΔCt3	ΔCt mean
			value				mean	std.		value				mean	std.
1	GPx4-D12h			22.6698	22.3598	22.5136	22.5144	0.155009			20.8284	20.9048	21.0285	20.9206	0.100981		1.7492	1.43918	1.59299	1.59379
2	GPx4-DH12h			23.5442	23.5254	23.4303	23.5	0.0610566			20.8952	21.1727	20.9746	21.0142	0.142897		2.53009	2.51125	2.41618	2.48584
3	GPx4-DH24h			24.0588	24.0144	24.0323	24.0352	0.0223488			21.5812	21.8745	21.7426	21.7327	0.146897		2.3261	2.28168	2.2996	2.30246
编号			ΔCt1	ΔCt2	ΔCt3	ΔCt mean		ΔΔCt1	ΔΔCt2	ΔΔCt3		2（-ΔΔCt1）	2（-ΔΔCt2）	2（-ΔΔCt3）
1	GPx4-D12h		1.7492	1.43918	1.59299	1.59379	2.76	-1.0108	-1.32082	-1.16701		2.01503	2.49807	2.24545	2.25285	0.241607			1
2	GPx4-DH12h		2.53009	2.51125	2.41618	2.48584	2.76	-0.229908	-0.24875	-0.343815		1.17276	1.18818	1.26911	1.21002	0.0517536			2
3	GPx4-DH24h		2.3261	2.28168	2.2996	2.30246	2.76	-0.433898	-0.478321	-0.460398		1.35088	1.39312	1.37592	1.37331	0.0212421			3
补充数据
编号			target gene							EIF
			value				mean	std.		value				mean	std.
1	GPx4-D0h		22.6866	22.4348	22.2215	22.5391	22.4705	0.195498		19.7073	19.7741	19.9003	20.1621	19.886	0.200738
编号			target gene							EIF							ΔCt1	ΔCt2	ΔCt3	ΔCt mean
			value				mean	std.		value				mean	std.
1	GPx4-D0h			22.6866	22.4348	22.5391	22.5535	0.126512			19.7073	19.7741	19.9003	19.7939	0.0979721		2.89269	2.64089	2.74524	2.7596
编号			ΔCt1	ΔCt2	ΔCt3	ΔCt mean		ΔΔCt1	ΔΔCt2	ΔΔCt3		2（-ΔΔCt1）	2（-ΔΔCt2）	2（-ΔΔCt3）
1	GPx4-D0h		2.89269	2.64089	2.74524	2.7596	2.76	0.132686	-0.119112	-0.0147607		0.912132	1.08607	1.01028	1.00283	0.0872068			1
