# Supplementary material for: Molecular cloning, expression, and in situ hybridization analysis of MnGPx-3 and MnGPx-4 from oriental river prawn, Macrobrachium nipponense, in response to hypoxia and reoxygenation
Source: PLoS One. 2020 Feb 21;15(2):e0229171. doi: 10.1371/journal.pone.0229171 (PMC7034814; doi:10.1371/journal.pone.0229171)
Supplement: S1 File — (ZIP) [file pone.0229171.s001.zip › supporting informations/qPCR (hypoxia).xlsx]

## Sheet: GPX3-He
原始	编号			target gene							EIF
				value				mean	std.		value				mean	std.
	2	GPx3-S3h		25.1725	25.3918	25.2727	25.3442	25.2953	0.0953931		20.9269	21.2194	20.6942	21.0821	20.9807	0.225261
	3	GPx3-S6h		25.8035	26.0557	25.4336	26.2054	25.8746	0.337522		19.1942	19.8897	19.3712	19.6435	19.5246	0.305554
	4	GPx3-S12h		25.6696	26.0706	25.582	25.7804	25.7756	0.212756		21.7201	21.8827	21.7654	21.9833	21.8379	0.118717
	5	GPx3-S24h		25.632	25.7756	25.4046	25.7437	25.639	0.167937		20.6435	21.2021	21.0238	21.1348	21.001	0.249434
	6	GPx3-SH1h		24.7204	25.0119	24.7775	25.2279	24.9344	0.23277		20.1336	20.5223	20.3215	20.4811	20.3647	0.1767
	7	GPx3-SH3h		25.9846	26.0483	25.934	26.0459	26.0032	0.054738		20.8713	21.0785	20.6895	21.1705	20.9524	0.215357
	8	GPx3-SH6h		24.0262	24.1371	23.741	24.0944	23.9997	0.178417		19.6588	20.0502	19.7653	19.6279	19.7755	0.192319
	9	GPx3-SH12h		25.9195	25.9599	25.6036	26.0078	25.8727	0.182992		20.4462	20.6975	20.24	20.8512	20.5587	0.270226
	10	GPx3-SH24h		26.2992	26.6051	26.1501	26.2142	26.3171	0.201446		21.1188	21.0078	20.8133	21.0924	21.0081	0.1382
剔除后	编号			target gene							EIF							ΔCt1	ΔCt2	ΔCt3	ΔCt mean
				value				mean	std.		value				mean	std.
	2	GPx3-S3h			25.3918	25.2727	25.3442	25.3363	0.0599517			20.9269	21.2194	21.0821	21.0761	0.146317		4.31569	4.19659	4.2681	4.26013
	3	GPx3-S6h			25.8035	26.0557	26.2054	26.0215	0.203119			19.1942	19.3712	19.6435	19.403	0.226334		6.40052	6.65272	6.80243	6.61856
	4	GPx3-S12h			25.6696	25.582	25.7804	25.6773	0.0994406			21.7201	21.8827	21.7654	21.7894	0.0838921		3.88015	3.79255	3.99098	3.88789
	5	GPx3-S24h			25.632	25.7756	25.7437	25.7171	0.0754016			21.2021	21.0238	21.1348	21.1202	0.0899957		4.51178	4.6554	4.62343	4.59687
	6	GPx3-SH1h			24.7204	25.0119	24.7775	24.8366	0.154472			20.5223	20.3215	20.4811	20.4417	0.106047		4.27872	4.57022	4.33585	4.39493
	7	GPx3-SH3h			25.9846	26.0483	26.0459	26.0263	0.0360908			20.8713	21.0785	21.1705	21.0401	0.153246		4.94453	5.00821	5.00581	4.98618
	8	GPx3-SH6h			24.0262	24.1371	24.0944	24.0859	0.0559248			19.6588	19.7653	19.6279	19.684	0.0720973		4.34221	4.45308	4.41044	4.40191
	9	GPx3-SH12h			25.9195	25.9599	26.0078	25.9624	0.0441708			20.4462	20.6975	20.8512	20.665	0.204424		5.25453	5.29493	5.34277	5.29741
	10	GPx3-SH24h			26.2992	26.6051	26.2142	26.3728	0.205569			21.1188	21.0078	21.0924	21.073	0.0579408		5.22622	5.53209	5.14123	5.29985
	编号			ΔCt1	ΔCt2	ΔCt3	ΔCt mean		ΔΔCt1	ΔΔCt2	ΔΔCt3		2（-ΔΔCt1）	2（-ΔΔCt2）	2（-ΔΔCt3）
	2	GPx3-S3h		4.31569	4.19659	4.2681	4.26013	6.73	-2.41431	-2.53341	-2.4619		5.33063	5.78939	5.50944	5.54315	0.231232			2
	3	GPx3-S6h		6.40052	6.65272	6.80243	6.61856	6.73	-0.329479	-0.0772778	0.0724253		1.25656	1.05503	0.951038	1.08754	0.155335			3
	4	GPx3-S12h		3.88015	3.79255	3.99098	3.88789	6.73	-2.84985	-2.93745	-2.73902		7.20923	7.66056	6.67617	7.18199	0.49276			4
	5	GPx3-S24h		4.51178	4.6554	4.62343	4.59687	6.73	-2.21822	-2.0746	-2.10657		4.65319	4.21229	4.30667	4.39072	0.232155			5
	6	GPx3-SH1h		4.27872	4.57022	4.33585	4.39493	6.73	-2.45128	-2.15978	-2.39415		5.469	4.46845	5.25669	5.06471	0.527176			6
	7	GPx3-SH3h		4.94453	5.00821	5.00581	4.98618	6.73	-1.78547	-1.72179	-1.72419		3.4473	3.29845	3.30395	3.3499	0.0843952			7
	8	GPx3-SH6h		4.34221	4.45308	4.41044	4.40191	6.73	-2.38779	-2.27692	-2.31956		5.23354	4.84641	4.99182	5.02392	0.195552			8
	9	GPx3-SH12h		5.25453	5.29493	5.34277	5.29741	6.73	-1.47547	-1.43507	-1.38723		2.78074	2.70395	2.61576	2.70015	0.0825542			9
	10	GPx3-SH24h		5.22622	5.53209	5.14123	5.29985	6.73	-1.50378	-1.19791	-1.58877		2.83584	2.29407	3.00792	2.71261	0.372541			10

## Sheet: GPX4-He
编号			target gene							EIF
			value				mean	std.		value				mean	std.
2	GPx4-S3h		21.5721	21.9181	21.7111	21.825	21.7566	0.149277		20.9269	21.2194	20.6942	21.0821	20.9807	0.225261
3	GPx4-S6h		19.2615	19.6757	19.5986	20.0686	19.6511	0.331388		19.1942	19.8897	19.3712	19.6435	19.5246	0.305554
4	GPx4-S12h		22.6021	22.8575	22.5887	23.0105	22.7647	0.205288		21.7201	21.8827	21.7654	21.9833	21.8379	0.118717
5	GPx4-S24h		21.3872	21.8228	21.5664	21.6562	21.6082	0.181616		20.6435	21.2021	21.0238	21.1348	21.001	0.249434
6	GPx4-SH1h		20.9413	21.2254	21.0159	21.0974	21.07	0.121638		20.1336	20.5223	20.3215	20.4811	20.3647	0.1767
7	GPx4-SH3h		21.3651	21.5545	21.3424	21.5959	21.4645	0.129297		20.8713	21.0785	20.6895	21.1705	20.9524	0.215357
8	GPx4-SH6h		20.0683	20.4602	20.4318	20.5661	20.3816	0.216713		19.6588	20.0502	19.7653	19.6279	19.7755	0.192319
9	GPx4-SH12h		20.5721	20.9975	20.7949	21.1056	20.8675	0.23533		20.4462	20.6975	20.24	20.8512	20.5587	0.270226
10	GPx4-SH24h		22.1216	22.5576	21.964	22.4427	22.2715	0.275813		21.1188	21.0078	20.8133	21.0924	21.0081	0.1382
编号			target gene							EIF							ΔCt1	ΔCt2	ΔCt3	ΔCt mean	ΔCt mean
			value				mean	std.		value				mean	std.
2	GPx4-S3h			21.9181	21.7111	21.825	21.818	0.103669			20.9269	21.2194	21.0821	21.0761	0.146317		0.841924	0.634936	0.74884	0.7419	0.708558
3	GPx4-S6h			19.2615	19.6757	19.5986	19.5119	0.220316			19.1942	19.3712	19.6435	19.403	0.226334		-0.141508	0.272763	0.195637	0.108964	0.192455
4	GPx4-S12h			22.6021	22.8575	22.5887	22.6828	0.151486			21.7201	21.8827	21.7654	21.7894	0.0838921		0.812659	1.06811	0.799316	0.893363	0.920265
5	GPx4-S24h			21.8228	21.5664	21.6562	21.6818	0.130124			21.2021	21.0238	21.1348	21.1202	0.0899957		0.702614	0.446168	0.53601	0.561597	0.514592
6	GPx4-SH1h			20.9413	21.0159	21.0974	21.0182	0.0780767			20.5223	20.3215	20.4811	20.4417	0.106047		0.499675	0.574204	0.655776	0.576552	0.602177
7	GPx4-SH3h			21.3651	21.5545	21.3424	21.4207	0.116442			20.8713	21.0785	21.1705	21.0401	0.153246		0.325053	0.514415	0.302333	0.3806	0.399116
8	GPx4-SH6h			20.4602	20.4318	20.5661	20.4861	0.0707707			19.6588	19.7653	19.6279	19.684	0.0720973		0.776203	0.747836	0.882111	0.80205	0.810666
9	GPx4-SH12h			20.9975	20.7949	21.1056	20.966	0.157735			20.4462	20.6975	20.8512	20.665	0.204424		0.332512	0.129903	0.440618	0.301011	0.29051
10	GPx4-SH24h			22.1216	22.5576	22.4427	22.374	0.226003			21.1188	21.0078	21.0924	21.073	0.0579408		1.0486	1.48464	1.36972	1.30099	1.38512
编号			ΔCt1	ΔCt2	ΔCt3	ΔCt mean		ΔΔCt1	ΔΔCt2	ΔΔCt3		2（-ΔΔCt1）	2（-ΔΔCt2）	2（-ΔΔCt3）
2	GPx4-S3h		0.841924	0.634936	0.74884	0.7419	2.4	-1.55808	-1.76506	-1.65116		2.94461	3.39889	3.14086	3.16145	0.227841			2
3	GPx4-S6h		-0.141508	0.272763	0.195637	0.108964	2.4	-2.54151	-2.12724	-2.20436		5.82197	4.3688	4.60871	4.93316	0.779024			3
4	GPx4-S12h		0.812659	1.06811	0.799316	0.893363	2	-1.18734	-0.931886	-1.20068		2.27733	1.90777	2.29849	2.16119	0.219727			4
5	GPx4-S24h		0.702614	0.446168	0.53601	0.561597	2	-1.29739	-1.55383	-1.46399		2.45783	2.93596	2.7587	2.7175	0.241713			5
6	GPx4-SH1h		0.499675	0.574204	0.655776	0.576552	2	-1.50032	-1.4258	-1.34422		2.82906	2.68663	2.53894	2.68488	0.145072			6
7	GPx4-SH3h		0.325053	0.514415	0.302333	0.3806	2	-1.67495	-1.48559	-1.69767		3.19308	2.80031	3.24376	3.07905	0.242723			7
8	GPx4-SH6h		0.776203	0.747836	0.882111	0.80205	2	-1.2238	-1.25216	-1.11789		2.33561	2.38198	2.17029	2.29596	0.111276			8
9	GPx4-SH12h		0.332512	0.129903	0.440618	0.301011	2	-1.66749	-1.8701	-1.55938		3.17661	3.65557	2.94728	3.25982	0.361406			9
	GPx4-SH24h		1.0486	1.48464	1.36972	1.30099	2	-0.951403	-0.515356	-0.630282		1.93375	1.42935	1.54787	1.63699	0.263748			10
																	。，

## Sheet: GPX3-G
编号			target gene							EIF
			value				mean	std.		value				mean	std.
2	GPx3-S3h		20.396	20.07	19.7768	19.7272	19.9925	0.308591		20.8205	20.7504	20.8337	21.1023	20.8767	0.154762
3	GPx3-S6h		18.9248	19.1806	19.0821	18.7657	18.9883	0.181955		18.9433	19.169	18.8283	19.1387	19.0198	0.162205
4	GPx3-S12h		19.6015	19.6603	19.3357	19.2909	19.4721	0.185806		20.6588	20.7396	20.8448	21.1744	20.8544	0.2265
5	GPx3-S24h		20.6546	20.6578	20.7078	20.8674	20.7219	0.10001		21.0826	21.0284	21.0392	21.222	21.093	0.0890939
6	GPx3-SH1h		19.907	19.9661	19.4917	19.9962	19.8403	0.235314		20.2049	20.2488	20.1705	20.2672	20.2229	0.0435837
7	GPx3-SH3h		18.9471	18.8766	18.8839	18.6469	18.8386	0.131664		19.9181	19.7362	19.3722	19.5501	19.6441	0.235455
8	GPx3-SH6h		19.4156	19.7639	19.4945	19.5568	19.5577	0.149122		19.8538	19.8953	19.4791	20.0906	19.8297	0.255517
9	GPx3-SH12h		22.0778	22.2054	21.5098	21.666	21.8648	0.330095		20.0875	20.4561	20.2857	20.3126	20.2855	0.151733
10	GPx3-SH24h		20.8599	21.1895	20.4638	20.3041	20.7043	0.399014		20.0137	20.4956	20.0999	20.4216	20.2577	0.236577
编号			target gene							EIF							ΔCt1	ΔCt2	ΔCt3	ΔCt mean
			value				mean	std.		value				mean	std.
2	GPx3-S3h			20.07	19.7768	19.7272	19.858	0.18527			20.8205	20.7504	20.8337	20.8015	0.0447273		-0.731501	-1.02472	-1.0743	-0.943508
3	GPx3-S6h			18.9248	19.1806	19.0821	19.0625	0.129005			18.9433	19.169	19.1387	19.0837	0.122482		-0.158886	0.0968867	-0.00163733	-0.0212123
4	GPx3-S12h			19.6015	19.3357	19.2909	19.4094	0.167878			20.6588	20.7396	20.8448	20.7478	0.093272		-1.14626	-1.41204	-1.45683	-1.33838
5	GPx3-S24h			20.6546	20.6578	20.7078	20.6734	0.0298741			21.0826	21.0284	21.0392	21.0501	0.0286785		-0.395518	-0.392306	-0.342243	-0.376689
6	GPx3-SH1h			19.907	19.9661	19.9962	19.9565	0.0453697			20.2049	20.2488	20.2672	20.2403	0.0319969		-0.333249	-0.274216	-0.244054	-0.28384
7	GPx3-SH3h			18.9471	18.8766	18.8839	18.9025	0.0387633			19.7362	19.3722	19.5501	19.5528	0.182022		-0.605754	-0.676238	-0.668957	-0.650316
8	GPx3-SH6h			19.4156	19.4945	19.5568	19.489	0.0707243			19.8538	19.8953	20.0906	19.9466	0.126462		-0.530938	-0.452112	-0.389812	-0.457621
9	GPx3-SH12h			22.0778	22.2054	21.666	21.9831	0.281885			20.4561	20.2857	20.3126	20.3515	0.0916434		1.72634	1.8539	1.31454	1.63159
10	GPx3-SH24h			20.8599	20.4638	20.3041	20.5426	0.286139			20.4956	20.0999	20.4216	20.339	0.210376		0.520836	0.12472	-0.0349176	0.203546
编号			ΔCt1	ΔCt2	ΔCt3	ΔCt mean		ΔΔCt1	ΔΔCt2	ΔΔCt3		2（-ΔΔCt1）	2（-ΔΔCt2）	2（-ΔΔCt3）
2	GPx3-S3h		-0.731501	-1.02472	-1.0743	-0.943508	0.65	-1.3815	-1.67472	-1.7243		2.60539	3.19257	3.30421	3.03406	0.375407			2
3	GPx3-S6h		-0.158886	0.0968867	-0.00163733	-0.0212123	0.65	-0.808886	-0.553113	-0.651637		1.75186	1.46725	1.57095	1.59669	0.14404			3
4	GPx3-S12h		-1.14626	-1.41204	-1.45683	-1.33838	0.59	-1.73626	-2.00204	-2.04683		3.3317	4.00567	4.13196	3.82311	0.430231			4
5	GPx3-S24h		-0.395518	-0.392306	-0.342243	-0.376689	0.59	-0.985518	-0.982306	-0.932243		1.98002	1.97562	1.90824	1.95463	0.0402332			5
6	GPx3-SH1h		-0.333249	-0.274216	-0.244054	-0.28384	0.59	-0.923249	-0.864216	-0.834054		1.89638	1.82035	1.78269	1.83314	0.0579159			6
7	GPx3-SH3h		-0.605754	-0.676238	-0.668957	-0.650316	0.59	-1.19575	-1.26624	-1.25896		2.29065	2.40533	2.39323	2.36307	0.0630123			7
8	GPx3-SH6h		-0.530938	-0.452112	-0.389812	-0.457621	0.59	-1.12094	-1.04211	-0.979812		2.17488	2.05924	1.97221	2.06878	0.101674			8
9	GPx3-SH12h		1.72634	1.8539	1.31454	1.63159	0.59	1.13634	1.2639	0.72454		0.454913	0.416418	0.60519	0.492174	0.0997498			9
10	GPx3-SH24h		0.520836	0.12472	-0.0349176	0.203546	0.59	-0.0691638	-0.46528	-0.624918		1.04911	1.38059	1.54212	1.32394	0.251341			10
补充数据
编号			target gene							EIF
			value				mean	std.		value				mean	std.
2	GPx3-D3h		19.8847	19.9655	19.8469	20.0129	19.9275	0.075421		20.0725	20.1787	20.0329	20.0733	20.0894	0.0624717
3	GPx3-D6h		21.3152	21.4472	21.1513	21.3609	21.3187	0.124274		19.8874	20.2073	20.0078	20.1603	20.0657	0.146236
5	GPx3-SH12h		19.6199	19.2735	18.9643	19.1129	19.2427	0.2814		19.0783	20.5418	19.2286	19.8549	19.6759	0.668099
7	GPx3-DH3h		21.6195	22.0252	21.6512	21.9928	21.8222	0.216524		20.5471	20.6688	20.494	20.7534	20.6158	0.117331
8	GPx3-DH6h		20.9859	21.1195	21.0843	21.1524	21.0855	0.0720166		20.5432	20.6303	20.4858	20.9175	20.6442	0.191634
编号			target gene							EIF							ΔCt1	ΔCt2	ΔCt3	ΔCt mean
			value				mean	std.		value				mean	std.
2	GPx3-D3h			19.8847	19.9655	19.8469	19.899	0.0605684			20.0725	20.0329	20.0733	20.0596	0.0230804		-0.1749	-0.0941104	-0.212674	-0.160561
3	GPx3-D6h			21.3152	21.4472	21.3609	21.3745	0.0670319			20.2073	20.0078	20.1603	20.1251	0.104309		1.19009	1.32209	1.23581	1.24933
5	GPx3-SH12h			19.2735	18.9643	19.1129	19.1169	0.15464			19.0783	19.2286	19.8549	19.3873	0.411865		-0.113712	-0.422916	-0.274304	-0.270311
7	GPx3-DH3h			21.6195	21.6512	21.9928	21.7545	0.206992			20.5471	20.6688	20.494	20.57	0.0896229		1.04953	1.08119	1.42283	1.18452
8	GPx3-DH6h			21.1195	21.0843	21.1524	21.1187	0.0340768			20.5432	20.6303	20.4858	20.5531	0.072755		0.566341	0.531136	0.599277	0.565585
编号			ΔCt1	ΔCt2	ΔCt3	ΔCt mean		ΔΔCt1	ΔΔCt2	ΔΔCt3		2（-ΔΔCt1）	2（-ΔΔCt2）	2（-ΔΔCt3）
2	GPx3-D3h		-0.1749	-0.0941104	-0.212674	-0.160561	0.59	-0.7649	-0.68411	-0.802674		1.69925	1.60671	1.74433	1.68343	0.0701609			2
3	GPx3-D6h		1.19009	1.32209	1.23581	1.24933	0.59	0.600087	0.732089	0.645806		0.659714	0.602032	0.639135	0.633627	0.0292333			3
5	GPx3-SH12h		-0.113712	-0.422916	-0.274304	-0.270311	0.59	-0.703712	-1.01292	-0.864304		1.62869	2.01799	1.82046	1.82238	0.194655			5
补充数据
编号			target gene							EIF
			value				mean	std.		value				mean	std.
2	GPx3-D3h		19.8847	19.9655	19.8469	20.0129	19.9275	0.075421		20.0725	20.1787	20.0329	20.0733	20.0894	0.0624717
3	GPx3-D6h		21.3152	21.4472	21.1513	21.3609	21.3187	0.124274		19.8874	20.2073	20.0078	20.1603	20.0657	0.146236
5	GPx3-SH12h		22.4388	22.7013	21.6028	22.6552	22.3495	0.510778		19.0783	20.5418	19.2286	19.8549	19.6759	0.668099
7	GPx3-DH3h		21.6195	22.0252	21.6512	21.9928	21.8222	0.216524		20.5471	20.6688	20.494	20.7534	20.6158	0.117331
8	GPx3-DH6h		20.9859	21.1195	21.0843	21.1524	21.0855	0.0720166		20.5432	20.6303	20.4858	20.9175	20.6442	0.191634
编号			target gene							EIF							ΔCt1	ΔCt2	ΔCt3	ΔCt mean
			value				mean	std.		value				mean	std.
2	GPx3-D3h			19.8847	19.9655	19.8469	19.899	0.0605684			20.0725	20.0329	20.0733	20.0596	0.0230804		-0.1749	-0.0941104	-0.212674	-0.160561
3	GPx3-D6h			21.3152	21.4472	21.3609	21.3745	0.0670319			20.2073	20.0078	20.1603	20.1251	0.104309		1.19009	1.32209	1.23581	1.24933
5	GPx3-SH12h			22.4388	22.7013	22.6552	22.5984	0.14016			19.0783	19.2286	19.8549	19.3873	0.411865		3.05152	3.31401	3.26797	3.21117
7	GPx3-DH3h			21.6195	21.6512	21.9928	21.7545	0.206992			20.5471	20.6688	20.494	20.57	0.0896229		1.04953	1.08119	1.42283	1.18452
8	GPx3-DH6h			21.1195	21.0843	21.1524	21.1187	0.0340768			20.5432	20.6303	20.4858	20.5531	0.072755		0.566341	0.531136	0.599277	0.565585
编号			ΔCt1	ΔCt2	ΔCt3	ΔCt mean		ΔΔCt1	ΔΔCt2	ΔΔCt3		2（-ΔΔCt1）	2（-ΔΔCt2）	2（-ΔΔCt3）
2	GPx3-D3h		-0.1749	-0.0941104	-0.212674	-0.160561	0.59	-0.7649	-0.68411	-0.802674		1.69925	1.60671	1.74433	1.68343	0.0701609			2
3	GPx3-D6h		1.19009	1.32209	1.23581	1.24933	0.59	0.600087	0.732089	0.645806		0.659714	0.602032	0.639135	0.633627	0.0292333			3
5	GPx3-SH12h		3.05152	3.31401	3.26797	3.21117	0.59	2.46152	2.72401	2.67797		0.181555	0.151353	0.156261	0.163056	0.0162071			5

## Sheet: GPX4-G
编号			target gene							EIF
			value				mean	std.		value				mean	std.
2	GPx4-S3h		22.1134	22.3539	22.2419	22.3294	22.2596	0.108702		20.8205	20.7504	20.8337	21.1023	20.8767	0.154762
3	GPx4-S6h		19.5805	20.2135	19.8855	19.9472	19.9067	0.259904		18.9433	19.169	18.8283	19.1387	19.0198	0.162205
4	GPx4-S12h		21.3184	21.3515	21.3065	21.3274	21.326	0.0190361		20.6588	20.7396	20.8448	21.1744	20.8544	0.2265
5	GPx4-S24h		22.8037	22.9355	22.7503	22.9201	22.8524	0.0899616		21.0826	21.0284	21.0392	21.222	21.093	0.0890939
6	GPx4-SH1h		21.3991	21.5049	21.361	21.6804	21.4864	0.142989		20.2049	20.2488	20.1705	20.2672	20.2229	0.0435837
7	GPx4-SH3h		21.4586	21.7753	21.4447	21.9324	21.6528	0.240975		19.9181	19.7362	19.3722	19.5501	19.6441	0.235455
8	GPx4-SH6h		21.1035	21.1441	20.646	21.2591	21.0382	0.269623		19.8538	19.8953	19.4791	20.0906	19.8297	0.255517
9	GPx4-SH12h		22.011	22.2652	22.2397	22.4789	22.2487	0.191376		20.0875	20.4561	20.2857	20.3126	20.2855	0.151733
10	GPx4-SH24h		22.9895	23.4577	23.3154	23.3448	23.2768	0.201146		20.0137	20.4956	20.0999	20.4216	20.2577	0.236577
编号			target gene							EIF							ΔCt1	ΔCt2	ΔCt3	ΔCt mean
			value				mean	std.		value				mean	std.
2	GPx4-S3h			22.3539	22.2419	22.3294	22.3084	0.0588433			20.8205	20.7504	20.8337	20.8015	0.0447273		1.55233	1.4404	1.52784	1.50686
3	GPx4-S6h			20.2135	19.8855	19.9472	20.0154	0.174352			18.9433	19.169	19.1387	19.0837	0.122482		1.12985	0.801792	0.863465	0.931704
4	GPx4-S12h			21.3184	21.3065	21.3274	21.3175	0.0104819			20.6588	20.7396	20.8448	20.7478	0.093272		0.570694	0.55877	0.579664	0.569709
5	GPx4-S24h			22.8037	22.9355	22.9201	22.8864	0.0720771			21.0826	21.0284	21.0392	21.0501	0.0286785		1.7536	1.88544	1.87001	1.83635
6	GPx4-SH1h			21.3991	21.5049	21.361	21.4217	0.0745502			20.2049	20.2488	20.2672	20.2403	0.0319969		1.15875	1.2646	1.12074	1.18137
7	GPx4-SH3h			21.4586	21.7753	21.4447	21.5595	0.18697			19.7362	19.3722	19.5501	19.5528	0.182022		1.90581	2.22245	1.89185	2.0067
8	GPx4-SH6h			21.1035	21.1441	21.2591	21.1689	0.0807044			19.8538	19.8953	20.0906	19.9466	0.126462		1.15688	1.19752	1.31248	1.2223
9	GPx4-SH12h			22.2652	22.2397	22.4789	22.3279	0.131395			20.4561	20.2857	20.3126	20.3515	0.0916434		1.91368	1.88818	2.12744	1.97643
10	GPx4-SH24h			23.4577	23.3154	23.3448	23.3726	0.0751361			20.4956	20.0999	20.4216	20.339	0.210376		3.11867	2.97635	3.00575	3.03359
编号			ΔCt1	ΔCt2	ΔCt3	ΔCt mean		ΔΔCt1	ΔΔCt2	ΔΔCt3		2（-ΔΔCt1）	2（-ΔΔCt2）	2（-ΔΔCt3）
2	GPx4-S3h		1.55233	1.4404	1.52784	1.50686	2.01	-0.457669	-0.569602	-0.482157		1.37332	1.48411	1.39683	1.41809	0.0583754			2
3	GPx4-S6h		1.12985	0.801792	0.863465	0.931704	2.01	-0.880147	-1.20821	-1.14653		1.84056	2.3105	2.21382	2.12163	0.248164			3
4	GPx4-S12h		0.570694	0.55877	0.579664	0.569709	2.01	-1.43931	-1.45123	-1.43034		2.7119	2.73441	2.69509	2.7138	0.019727			4
5	GPx4-S24h		1.7536	1.88544	1.87001	1.83635	2.01	-0.256402	-0.124562	-0.139994		1.1945	1.09018	1.1019	1.12886	0.0571458			5
6	GPx4-SH1h		1.15875	1.2646	1.12074	1.18137	2.01	-0.851246	-0.745397	-0.889262		1.80406	1.67644	1.85223	1.77757	0.0908396			6
7	GPx4-SH3h		1.90581	2.22245	1.89185	2.0067	2.01	-0.104186	0.212446	-0.118153		1.07489	0.863072	1.08534	1.00777	0.125419			7
8	GPx4-SH6h		1.15688	1.19752	1.31248	1.2223	2.01	-0.853119	-0.812478	-0.697518		1.8064	1.75623	1.62171	1.72811	0.0955002			8
9	GPx4-SH12h		1.91368	1.88818	2.12744	1.97643	2.01	-0.0963222	-0.12182	0.117438		1.06904	1.08811	0.921823	1.02632	0.0910015			9
	GPx4-SH24h		3.11867	2.97635	3.00575	3.03359	2.01	1.10867	0.966349	0.995747		0.46372	0.5118	0.501476	0.492332	0.0253103			10
补充数据
编号			target gene							EIF
			value				mean	std.		value				mean	std.
2	GPX1-D3h		19.8847	19.9655	19.8469	20.0129	19.9275	0.075421		20.0725	20.1787	20.0329	20.0733	20.0894	0.0624717
3	GPX1-D6h		21.3152	21.4472	21.1513	21.3609	21.3187	0.124274		19.8874	20.2073	20.0078	20.1603	20.0657	0.146236
5	GPx4-G-Sh24h		21.9221	22.0079	21.8168	22.0453	21.948	0.101541		19.8674	20.3379	20.0274	20.2675	20.1251	0.217223
7	GPX1-DH3h		21.6195	22.0252	21.6512	21.9928	21.8222	0.216524		20.5471	20.6688	20.494	20.7534	20.6158	0.117331
8	GPX1-DH6h		20.9859	21.1195	21.0843	21.1524	21.0855	0.0720166		20.5432	20.6303	20.4858	20.9175	20.6442	0.191634
编号			target gene							EIF							ΔCt1	ΔCt2	ΔCt3	ΔCt mean
			value				mean	std.		value				mean	std.
2	GPX1-D3h			19.8847	19.9655	19.8469	19.899	0.0605684			20.0725	20.0329	20.0733	20.0596	0.0230804		-0.1749	-0.0941104	-0.212674	-0.160561
3	GPX1-D6h			21.3152	21.4472	21.3609	21.3745	0.0670319			20.2073	20.0078	20.1603	20.1251	0.104309		1.19009	1.32209	1.23581	1.24933
5	GPx4-G-Sh24h			19.2735	18.9643	19.1129	19.1169	0.15464			19.0783	19.2286	19.8549	19.3873	0.411865		-0.113712	-0.422916	-0.274304	-0.270311
7	GPX1-DH3h			21.6195	21.6512	21.9928	21.7545	0.206992			20.5471	20.6688	20.494	20.57	0.0896229		1.04953	1.08119	1.42283	1.18452
8	GPX1-DH6h			21.1195	21.0843	21.1524	21.1187	0.0340768			20.5432	20.6303	20.4858	20.5531	0.072755		0.566341	0.531136	0.599277	0.565585
编号			ΔCt1	ΔCt2	ΔCt3	ΔCt mean		ΔΔCt1	ΔΔCt2	ΔΔCt3		2（-ΔΔCt1）	2（-ΔΔCt2）	2（-ΔΔCt3）
2	GPX1-D3h		-0.1749	-0.0941104	-0.212674	-0.160561	0.59	-0.7649	-0.68411	-0.802674		1.69925	1.60671	1.74433	1.68343	0.0701609			2
3	GPX1-D6h		1.19009	1.32209	1.23581	1.24933	0.59	0.600087	0.732089	0.645806		0.659714	0.602032	0.639135	0.633627	0.0292333			3
5	GPx4-G-Sh24h		-0.113712	-0.422916	-0.274304	-0.270311	2.01	-2.12371	-2.43292	-2.2843		4.35814	5.39984	4.87129	4.87642	0.520868			5
补充数据
编号			target gene							EIF
			value				mean	std.		value				mean	std.
2	GPX1-D3h		19.8847	19.9655	19.8469	20.0129	19.9275	0.075421		20.0725	20.1787	20.0329	20.0733	20.0894	0.0624717
3	GPX1-D6h		21.3152	21.4472	21.1513	21.3609	21.3187	0.124274		19.8874	20.2073	20.0078	20.1603	20.0657	0.146236
5	GPx4-G-Sh24h		22.7847	22.7795	22.443	22.9082	22.7288	0.199666		19.8674	20.3379	20.0274	20.2675	20.1251	0.217223
7	GPX1-DH3h		21.6195	22.0252	21.6512	21.9928	21.8222	0.216524		20.5471	20.6688	20.494	20.7534	20.6158	0.117331
8	GPX1-DH6h		20.9859	21.1195	21.0843	21.1524	21.0855	0.0720166		20.5432	20.6303	20.4858	20.9175	20.6442	0.191634
编号			target gene							EIF							ΔCt1	ΔCt2	ΔCt3	ΔCt mean
			value				mean	std.		value				mean	std.
2	GPX1-D3h			19.8847	19.9655	19.8469	19.899	0.0605684			20.0725	20.0329	20.0733	20.0596	0.0230804		-0.1749	-0.0941104	-0.212674	-0.160561
3	GPX1-D6h			21.3152	21.4472	21.3609	21.3745	0.0670319			20.2073	20.0078	20.1603	20.1251	0.104309		1.19009	1.32209	1.23581	1.24933
5	GPx4-G-Sh24h			22.4388	22.7013	22.6552	22.5984	0.14016			19.0783	19.2286	19.8549	19.3873	0.411865		3.05152	3.31401	3.26797	3.21117
7	GPX1-DH3h			21.6195	21.6512	21.9928	21.7545	0.206992			20.5471	20.6688	20.494	20.57	0.0896229		1.04953	1.08119	1.42283	1.18452
8	GPX1-DH6h			21.1195	21.0843	21.1524	21.1187	0.0340768			20.5432	20.6303	20.4858	20.5531	0.072755		0.566341	0.531136	0.599277	0.565585
编号			ΔCt1	ΔCt2	ΔCt3	ΔCt mean		ΔΔCt1	ΔΔCt2	ΔΔCt3		2（-ΔΔCt1）	2（-ΔΔCt2）	2（-ΔΔCt3）
2	GPX1-D3h		-0.1749	-0.0941104	-0.212674	-0.160561	0.59	-0.7649	-0.68411	-0.802674		1.69925	1.60671	1.74433	1.68343	0.0701609			2
3	GPX1-D6h		1.19009	1.32209	1.23581	1.24933	0.59	0.600087	0.732089	0.645806		0.659714	0.602032	0.639135	0.633627	0.0292333			3
5	GPx4-G-Sh24h		3.05152	3.31401	3.26797	3.21117	2.01	1.04152	1.30401	1.25797		0.485815	0.404998	0.418132	0.436315	0.0433678			5

## Sheet: GPX3-M
编号			target gene							EIF
			value				mean	std.		value				mean	std.
2	GPx3-S3h		24.6181	24.596	23.9143	24.1485	24.3192	0.345967		20.7929	21.0925	20.8095	21.1768	20.9679	0.195662
3	GPx3-S6h		24.4283	24.2434	23.4985	23.6101	23.9451	0.459751		20.105	20.2925	19.7337	20.2094	20.0851	0.246556
4	GPx3-S12h		24.1491	23.5341	23.1854	23.131	23.4999	0.468189		20.0762	20.0528	20.1801	20.2433	20.1381	0.0893164
5	GPx3-S24h		24.5575	23.7962	23.7948	23.8208	23.9923	0.37697		20.2858	20.71	21.022	20.419	20.6092	0.327299
6	GPx3-SH1h		23.4518	23.0976	22.6237	22.7349	22.977	0.375672		19.6212	19.5728	20.0149	19.7642	19.7433	0.198486
7	GPx3-SH3h		23.4947	23.1022	22.733	22.7558	23.0214	0.357899		19.5428	20.2438	19.3665	20.1079	19.8153	0.426192
8	GPx3-SH6h		23.654	24.2438	24.0238	23.946	23.9669	0.243762		20.1219	20.8451	20.5097	21.2837	20.6901	0.493877
9	GPx3-SH12h		24.1467	23.866	23.8019	23.9112	23.9314	0.150382		20.8699	21.2882	20.4852	21.2126	20.964	0.367417
10	GPx3-SH24h		22.5872	23.2082	22.7552	23.2657	22.9541	0.334601		20.0994	20.3277	19.8433	20.4094	20.17	0.254223
编号			target gene							EIF							ΔCt1	ΔCt2	ΔCt3	ΔCt mean
			value				mean	std.		value				mean	std.
2	GPx3-S3h			24.6181	24.596	24.1485	24.4542	0.264977			20.7929	21.0925	20.8095	20.8983	0.168353		3.71981	3.69771	3.2502	3.55591
3	GPx3-S6h			24.2434	23.4985	23.6101	23.784	0.401757			20.105	20.2925	20.2094	20.2023	0.0939796		4.04115	3.29623	3.40784	3.58174
4	GPx3-S12h			23.5341	23.1854	23.131	23.2835	0.218702			20.0762	20.0528	20.1801	20.1031	0.067784		3.431	3.08237	3.02792	3.18043
5	GPx3-S24h			23.7962	23.7948	23.8208	23.8039	0.0145984			20.2858	20.71	20.419	20.4716	0.216971		3.32458	3.32323	3.34916	3.33232
6	GPx3-SH1h			23.0976	22.6237	22.7349	22.8187	0.247797			19.6212	19.5728	19.7642	19.6527	0.0995265		3.44487	2.97102	3.08219	3.16603
7	GPx3-SH3h			23.1022	22.733	22.7558	22.8637	0.206913			19.5428	19.3665	20.1079	19.6724	0.387314		3.42983	3.06055	3.08343	3.19127
8	GPx3-SH6h			24.2438	24.0238	23.946	24.0712	0.154472			20.1219	20.8451	20.5097	20.4922	0.361922		3.7516	3.53151	3.45379	3.57896
9	GPx3-SH12h			23.866	23.8019	23.9112	23.8597	0.0549436			20.8699	21.2882	21.2126	21.1236	0.222927		2.74243	2.67829	2.78764	2.73612
10	GPx3-SH24h			23.2082	22.7552	23.2657	23.0764	0.279631			20.0994	20.3277	20.4094	20.2789	0.160654		2.92939	2.47635	2.98685	2.79753
编号			ΔCt1	ΔCt2	ΔCt3	ΔCt mean		ΔΔCt1	ΔΔCt2	ΔΔCt3		2（-ΔΔCt1）	2（-ΔΔCt2）	2（-ΔΔCt3）
2	GPx3-S3h		3.71981	3.69771	3.2502	3.55591	3.81	-0.0901905	-0.112292	-0.559796		1.06451	1.08094	1.47406	1.20651	0.231856			2
3	GPx3-S6h		4.04115	3.29623	3.40784	3.58174	3.81	0.231153	-0.513773	-0.402156		0.851954	1.42778	1.32148	1.2004	0.306412			3
4	GPx3-S12h		3.431	3.08237	3.02792	3.18043	3.81	-0.378998	-0.727632	-0.782078		1.30044	1.65592	1.71961	1.55865	0.225878			4
5	GPx3-S24h		3.32458	3.32323	3.34916	3.33232	3.81	-0.485425	-0.486773	-0.460841		1.4	1.40131	1.37634	1.39255	0.01405			5
6	GPx3-SH1h		3.44487	2.97102	3.08219	3.16603	3.81	-0.365134	-0.838977	-0.727814		1.288	1.78878	1.65613	1.57764	0.259453			6
7	GPx3-SH3h		3.42983	3.06055	3.08343	3.19127	3.81	-0.380174	-0.749452	-0.726566		1.3015	1.68115	1.6547	1.54578	0.211969			7
8	GPx3-SH6h		3.7516	3.53151	3.45379	3.57896	3.81	-0.0584045	-0.27849	-0.356215		1.04131	1.21292	1.28006	1.1781	0.123125			8
9	GPx3-SH12h		2.74243	2.67829	2.78764	2.73612	3.81	-1.06757	-1.13171	-1.02236		2.0959	2.19118	2.03124	2.10611	0.0804536			9
10	GPx3-SH24h		2.92939	2.47635	2.98685	2.79753	3.81	-0.88061	-1.33365	-0.823147		1.84115	2.5204	1.76926	2.0436	0.414476			10
补充数据
编号			target gene							EIF
			value				mean	std.		value				mean	std.
2	GPx3-D3h		19.8847	19.9655	19.8469	20.0129	19.9275	0.075421		20.0725	20.1787	20.0329	20.0733	20.0894	0.0624717
3	GPx3-D6h		21.3152	21.4472	21.1513	21.3609	21.3187	0.124274		19.8874	20.2073	20.0078	20.1603	20.0657	0.146236
5	GPx3-M-S24h		23.201	23.3266	23.3208	23.666	23.3786	0.20012		20.2096	20.4083	20.489	21.0017	20.5272	0.337463
7	GPx3-DH3h		21.6195	22.0252	21.6512	21.9928	21.8222	0.216524		20.5471	20.6688	20.494	20.7534	20.6158	0.117331
8	GPx3-DH6h		20.9859	21.1195	21.0843	21.1524	21.0855	0.0720166		20.5432	20.6303	20.4858	20.9175	20.6442	0.191634
编号			target gene							EIF							ΔCt1	ΔCt2	ΔCt3	ΔCt mean
			value				mean	std.		value				mean	std.
2	GPx3-D3h			19.8847	19.9655	19.8469	19.899	0.0605684			20.0725	20.0329	20.0733	20.0596	0.0230804		-0.1749	-0.0941104	-0.212674	-0.160561
3	GPx3-D6h			21.3152	21.4472	21.3609	21.3745	0.0670319			20.2073	20.0078	20.1603	20.1251	0.104309		1.19009	1.32209	1.23581	1.24933
5	GPx3-M-S24h			23.201	23.3266	23.3208	23.2828	0.0708835			20.2096	20.4083	20.489	20.369	0.143826		2.83207	2.95767	2.9518	2.91385
7	GPx3-DH3h			21.6195	21.6512	21.9928	21.7545	0.206992			20.5471	20.6688	20.494	20.57	0.0896229		1.04953	1.08119	1.42283	1.18452
8	GPx3-DH6h			21.1195	21.0843	21.1524	21.1187	0.0340768			20.5432	20.6303	20.4858	20.5531	0.072755		0.566341	0.531136	0.599277	0.565585
编号			ΔCt1	ΔCt2	ΔCt3	ΔCt mean		ΔΔCt1	ΔΔCt2	ΔΔCt3		2（-ΔΔCt1）	2（-ΔΔCt2）	2（-ΔΔCt3）
2	GPx3-D3h		-0.1749	-0.0941104	-0.212674	-0.160561	0.59	-0.7649	-0.68411	-0.802674		1.69925	1.60671	1.74433	1.68343	0.0701609			2
3	GPx3-D6h		1.19009	1.32209	1.23581	1.24933	0.59	0.600087	0.732089	0.645806		0.659714	0.602032	0.639135	0.633627	0.0292333			3
5	GPx3-M-S24h		2.83207	2.95767	2.9518	2.91385	3.81	-0.977932	-0.852329	-0.858198		1.96964	1.80541	1.81277	1.86261	0.0927649			5
补充数据
编号			target gene							EIF
			value				mean	std.		value				mean	std.
2	GPx3-D3h		19.8847	19.9655	19.8469	20.0129	19.9275	0.075421		20.0725	20.1787	20.0329	20.0733	20.0894	0.0624717
3	GPx3-D6h		21.3152	21.4472	21.1513	21.3609	21.3187	0.124274		19.8874	20.2073	20.0078	20.1603	20.0657	0.146236
5	GPx3-M-S24h		24.9716	25.071	24.3202	24.8679	24.8077	0.335424		20.2096	20.4083	20.489	21.0017	20.5272	0.337463
7	GPx3-DH3h		21.6195	22.0252	21.6512	21.9928	21.8222	0.216524		20.5471	20.6688	20.494	20.7534	20.6158	0.117331
8	GPx3-DH6h		20.9859	21.1195	21.0843	21.1524	21.0855	0.0720166		20.5432	20.6303	20.4858	20.9175	20.6442	0.191634
编号			target gene							EIF							ΔCt1	ΔCt2	ΔCt3	ΔCt mean
			value				mean	std.		value				mean	std.
2	GPx3-D3h			19.8847	19.9655	19.8469	19.899	0.0605684			20.0725	20.0329	20.0733	20.0596	0.0230804		-0.1749	-0.0941104	-0.212674	-0.160561
3	GPx3-D6h			21.3152	21.4472	21.3609	21.3745	0.0670319			20.2073	20.0078	20.1603	20.1251	0.104309		1.19009	1.32209	1.23581	1.24933
5	GPx3-M-S24h			24.9716	25.071	24.8679	24.9702	0.101561			20.2096	20.4083	20.489	20.369	0.143826		4.60268	4.70206	4.49895	4.60123
7	GPx3-DH3h			21.6195	21.6512	21.9928	21.7545	0.206992			20.5471	20.6688	20.494	20.57	0.0896229		1.04953	1.08119	1.42283	1.18452
8	GPx3-DH6h			21.1195	21.0843	21.1524	21.1187	0.0340768			20.5432	20.6303	20.4858	20.5531	0.072755		0.566341	0.531136	0.599277	0.565585
编号			ΔCt1	ΔCt2	ΔCt3	ΔCt mean		ΔΔCt1	ΔΔCt2	ΔΔCt3		2（-ΔΔCt1）	2（-ΔΔCt2）	2（-ΔΔCt3）
2	GPx3-D3h		-0.1749	-0.0941104	-0.212674	-0.160561	0.59	-0.7649	-0.68411	-0.802674		1.69925	1.60671	1.74433	1.68343	0.0701609			2
3	GPx3-D6h		1.19009	1.32209	1.23581	1.24933	0.59	0.600087	0.732089	0.645806		0.659714	0.602032	0.639135	0.633627	0.0292333			3
5	GPx3-M-S24h		4.60268	4.70206	4.49895	4.60123	3.81	0.792677	0.892059	0.688951		0.577272	0.538845	0.620305	0.578807	0.0407516			5

## Sheet: GPX4-M
编号			target gene							EIF
			value				mean	std.		value				mean	std.
2	GPx4-S3h		24.2628	24.4135	24.2946	24.4091	24.345	0.0777066		20.7929	21.0925	20.8095	21.1768	20.9679	0.195662
3	GPx4-S6h		23.2082	23.359	22.9697	23.2851	23.2055	0.168827		20.105	20.2925	19.7337	20.2094	20.0851	0.246556
4	GPx4-S12h		23.3394	23.5959	23.1693	23.371	23.3689	0.175361		20.0762	20.0528	20.1801	20.2433	20.1381	0.0893164
5	GPx4-S24h		23.6154	23.915	23.8227	23.9949	23.837	0.163608		20.2858	20.71	21.022	20.419	20.6092	0.327299
6	GPx4-SH1h		22.7927	22.8131	22.9341	23.3507	22.9726	0.259625		19.6212	19.5728	20.0149	19.7642	19.7433	0.198486
7	GPx4-SH3h		23.3274	23.5358	23.3167	23.5547	23.4336	0.129167		19.5428	20.2438	19.3665	20.1079	19.8153	0.426192
8	GPx4-SH6h		23.5398	24.2112	23.7943	24.1183	23.9159	0.307877		20.1219	20.8451	20.5097	21.2837	20.6901	0.493877
9	GPx4-SH12h		24.4548	24.7576	24.325	24.6474	24.5462	0.193399		20.8699	21.2882	20.4852	21.2126	20.964	0.367417
10	GPx4-SH24h		22.7393	23.1014	22.9067	23.2547	23.0005	0.224965		20.0994	20.3277	19.8433	20.4094	20.17	0.254223
编号			target gene							EIF							ΔCt1	ΔCt2	ΔCt3	ΔCt mean
			value				mean	std.		value				mean	std.
2	GPx4-S3h			24.4135	24.2946	24.4091	24.3724	0.0674541			20.7929	21.0925	20.8095	20.8983	0.168353		3.51521	3.39626	3.51084	3.4741
3	GPx4-S6h			23.2082	23.359	23.2851	23.2841	0.0753827			20.105	20.2925	20.2094	20.2023	0.0939796		3.00594	3.1567	3.08277	3.0818
4	GPx4-S12h			23.3394	23.1693	23.371	23.2932	0.108479			20.0762	20.0528	20.1801	20.1031	0.067784		3.23632	3.06623	3.26791	3.19015
5	GPx4-S24h			23.915	23.8227	23.9949	23.9108	0.0861833			20.2858	20.71	20.419	20.4716	0.216971		3.44336	3.35108	3.5233	3.43925
6	GPx4-SH1h			22.7927	22.8131	22.9341	22.8466	0.0764218			19.6212	19.5728	19.7642	19.6527	0.0995265		3.14	3.16038	3.28138	3.19392
7	GPx4-SH3h			23.3274	23.5358	23.3167	23.3933	0.123532			19.5428	19.3665	20.1079	19.6724	0.387314		3.65497	3.86338	3.64427	3.72087
8	GPx4-SH6h			23.5398	23.7943	24.1183	23.8175	0.289933			20.1219	20.8451	20.5097	20.4922	0.361922		3.04758	3.30207	3.62605	3.32523
9	GPx4-SH12h			24.4548	24.7576	24.6474	24.62	0.153266			20.8699	21.2882	21.2126	21.1236	0.222927		3.33126	3.63408	3.52384	3.49639
10	GPx4-SH24h			23.1014	22.9067	23.2547	23.0876	0.174408			20.0994	20.3277	20.4094	20.2789	0.160654		2.82254	2.62786	2.97586	2.80875
编号			ΔCt1	ΔCt2	ΔCt3	ΔCt mean		ΔΔCt1	ΔΔCt2	ΔΔCt3		2（-ΔΔCt1）	2（-ΔΔCt2）	2（-ΔΔCt3）
2	GPx4-S3h		3.51521	3.39626	3.51084	3.4741	2.92	0.595214	0.476256	0.590843		0.661946	0.718841	0.663955	0.681581	0.0322839			2
3	GPx4-S6h		3.00594	3.1567	3.08277	3.0818	2.92	0.0859444	0.2367	0.162768		0.942168	0.848684	0.893309	0.89472	0.0467577			3
4	GPx4-S12h		3.23632	3.06623	3.26791	3.19015	2.76	0.476319	0.306228	0.507913		0.718809	0.808753	0.703239	0.743601	0.0569586			4
5	GPx4-S24h		3.44336	3.35108	3.5233	3.43925	2.76	0.683364	0.591077	0.763296		0.622711	0.663847	0.589149	0.625236	0.0374131			5
6	GPx4-SH1h		3.14	3.16038	3.28138	3.19392	2.76	0.380002	0.400383	0.521377		0.768437	0.757657	0.696707	0.740933	0.0386789			6
7	GPx4-SH3h		3.65497	3.86338	3.64427	3.72087	2.76	0.894965	1.10338	0.884267		0.53776	0.465425	0.541763	0.514983	0.0429648			7
8	GPx4-SH6h		3.04758	3.30207	3.62605	3.32523	2.76	0.287576	0.542074	0.866053		0.819278	0.686783	0.548646	0.684902	0.135326			8
9	GPx4-SH12h		3.33126	3.63408	3.52384	3.49639	2.76	0.571258	0.874081	0.763843		0.67303	0.545601	0.588926	0.602519	0.0647926			9
	GPx4-SH24h		2.82254	2.62786	2.97586	2.80875	2.76	0.062537	-0.132137	0.215861		0.957579	1.09592	0.861032	0.971509	0.11806			10
补充数据
编号			target gene							EIF
			value				mean	std.		value				mean	std.
2	GPx4-S3h		24.2628	24.4135	24.2946	24.4091	24.345	0.0777066		20.7929	21.0925	20.8095	21.1768	20.9679	0.195662
3	GPx4-S6h		23.2082	23.359	22.9697	23.2851	23.2055	0.168827		20.105	20.2925	19.7337	20.2094	20.0851	0.246556
4	GPx4-S12h		23.5842	23.7824	22.9084	23.2734	23.3871	0.381741		19.6063	19.9776	20.0366	20.3763	19.9992	0.315396
5	GPx4-S24h		23.8908	23.6682	23.7675	24.1521	23.8697	0.209165		20.4814	21.0815	20.8233	21.5185	20.9762	0.437182
6	GPx4-SH1h		23.5573	23.8432	23.7734	24.0533	23.8068	0.204498		20.1375	20.6132	20.2308	20.7077	20.4223	0.280297
7	GPx4-SH3h						#DIV/0!	#DIV/0!						#DIV/0!	#DIV/0!
8	GPx4-SH6h						#DIV/0!	#DIV/0!						#DIV/0!	#DIV/0!
9	GPx4-SH12h		23.5573	23.8432	23.7734	24.0533	23.8068	0.204498		20.1375	20.6132	20.2308	20.7077	20.4223	0.280297
编号			target gene							EIF							ΔCt1	ΔCt2	ΔCt3	ΔCt mean
			value				mean	std.		value				mean	std.
2	GPx4-S3h			24.4135	24.2946	24.4091	24.3724	0.0674541			20.7929	21.0925	20.8095	20.8983	0.168353		3.51521	3.39626	3.51084	3.4741
3	GPx4-S6h			23.2082	23.359	23.2851	23.2841	0.0753827			20.105	20.2925	20.2094	20.2023	0.0939796		3.00594	3.1567	3.08277	3.0818
4	GPx4-S12h			23.5842	23.7824	23.2734	23.5466	0.256565			19.9776	20.0366	20.3763	20.1302	0.215151		3.45402	3.65219	3.14319	3.41647
5	GPx4-S24h			23.8908	23.6682	23.7675	23.7755	0.111504			20.4814	21.0815	20.8233	20.7954	0.300994		3.09539	2.87281	2.97213	2.98011
6	GPx4-SH1h						#DIV/0!	#DIV/0!			20.1375	20.6132	20.2308	20.3271	0.252064		-20.3271	-20.3271	-20.3271	-20.3271
7	GPx4-SH3h						#DIV/0!	#DIV/0!						#DIV/0!	#DIV/0!		#DIV/0!	#DIV/0!	#DIV/0!	#DIV/0!
8	GPx4-SH6h						#DIV/0!	#DIV/0!						#DIV/0!	#DIV/0!		#DIV/0!	#DIV/0!	#DIV/0!	#DIV/0!
9	GPx4-SH12h			23.8432	23.7734	24.0533	23.8899	0.1457			20.1375	20.6132	20.2308	20.3271	0.252064		3.51603	3.44623	3.72614	3.5628
编号			ΔCt1	ΔCt2	ΔCt3	ΔCt mean		ΔΔCt1	ΔΔCt2	ΔΔCt3		2（-ΔΔCt1）	2（-ΔΔCt2）	2（-ΔΔCt3）
2	GPx4-S3h		3.51521	3.39626	3.51084	3.4741	2.92	0.595214	0.476256	0.590843		0.661946	0.718841	0.663955	0.681581	0.0322839			2
3	GPx4-S6h		3.00594	3.1567	3.08277	3.0818	2.92	0.0859444	0.2367	0.162768		0.942168	0.848684	0.893309	0.89472	0.0467577			3
4	GPx4-S12h		3.45402	3.65219	3.14319	3.41647	2.76	0.694016	0.892186	0.383195		0.618131	0.538797	0.766738	0.641222	0.115711			4
5	GPx4-S24h		3.09539	2.87281	2.97213	2.98011	2.76	0.335385	0.112806	0.212129		0.792572	0.924788	0.863262	0.860207	0.0661605			5
6	GPx4-SH1h		-20.3271	-20.3271	-20.3271	-20.3271	2.76	-23.0871	-23.0871	-23.0871		8.91081e+06	8.91081e+06	8.91081e+06	8.91081e+06	0			6
7	GPx4-SH3h		#DIV/0!	#DIV/0!	#DIV/0!	#DIV/0!	2.76	#DIV/0!	#DIV/0!	#DIV/0!		#DIV/0!	#DIV/0!	#DIV/0!	#DIV/0!	#DIV/0!			7
8	GPx4-SH6h		#DIV/0!	#DIV/0!	#DIV/0!	#DIV/0!	2.76	#DIV/0!	#DIV/0!	#DIV/0!		#DIV/0!	#DIV/0!	#DIV/0!	#DIV/0!	#DIV/0!			8
9	GPx4-SH12h		3.51603	3.44623	3.72614	3.5628	2.76	0.75603	0.686227	0.966142		0.592123	0.621477	0.511873	0.575158	0.0567372			9
补充数据
编号			target gene							EIF
			value				mean	std.		value				mean	std.
2	GPx4-S3h		24.2628	24.4135	24.2946	24.4091	24.345	0.0777066		20.7929	21.0925	20.8095	21.1768	20.9679	0.195662
3	GPx4-S6h		23.2082	23.359	22.9697	23.2851	23.2055	0.168827		20.105	20.2925	19.7337	20.2094	20.0851	0.246556
4	GPx4-S12h		21.9142	21.6236	22.1073	22.2027	21.9619	0.255499		19.6063	19.9776	20.0366	20.3763	19.9992	0.315396
5	GPx4-S24h		23.4906	23.6648	23.4939	23.6791	23.5821	0.103902		20.4814	21.0815	20.8233	21.5185	20.9762	0.437182
6	GPx4-SH1h		23.0932	22.9182	23.1986	22.9347	23.0362	0.133976		20.1375	20.6132	20.2308	20.7077	20.4223	0.280297
7	GPx4-SH3h						#DIV/0!	#DIV/0!						#DIV/0!	#DIV/0!
8	GPx4-SH6h						#DIV/0!	#DIV/0!						#DIV/0!	#DIV/0!
9	GPx4-SH12h		23.0932	22.9182	23.1986	22.9347	23.0362	0.133976		20.1375	20.6132	20.2308	20.7077	20.4223	0.280297
编号			target gene							EIF							ΔCt1	ΔCt2	ΔCt3	ΔCt mean
			value				mean	std.		value				mean	std.
2	GPx4-S3h			24.4135	24.2946	24.4091	24.3724	0.0674541			20.7929	21.0925	20.8095	20.8983	0.168353		3.51521	3.39626	3.51084	3.4741
3	GPx4-S6h			23.2082	23.359	23.2851	23.2841	0.0753827			20.105	20.2925	20.2094	20.2023	0.0939796		3.00594	3.1567	3.08277	3.0818
4	GPx4-S12h			21.9142	22.1073	22.2027	22.0747	0.147			19.9776	20.0366	20.3763	20.1302	0.215151		1.784	1.97708	2.07254	1.94454
5	GPx4-S24h			23.4906	23.6648	23.4939	23.5498	0.0996219			20.4814	21.0815	20.8233	20.7954	0.300994		2.69516	2.86937	2.69854	2.75436
6	GPx4-SH1h			23.0932			23.0932	#DIV/0!			20.1375	20.6132	20.2308	20.3271	0.252064		2.7661	-20.3271	-20.3271	-12.6294
7	GPx4-SH3h						#DIV/0!	#DIV/0!						#DIV/0!	#DIV/0!		#DIV/0!	#DIV/0!	#DIV/0!	#DIV/0!
8	GPx4-SH6h						#DIV/0!	#DIV/0!						#DIV/0!	#DIV/0!		#DIV/0!	#DIV/0!	#DIV/0!	#DIV/0!
9	GPx4-SH12h			23.0932	22.9182	22.9347	22.982	0.0966446			20.1375	20.6132	20.2308	20.3271	0.252064		2.7661	2.59103	2.60762	2.65492
编号			ΔCt1	ΔCt2	ΔCt3	ΔCt mean		ΔΔCt1	ΔΔCt2	ΔΔCt3		2（-ΔΔCt1）	2（-ΔΔCt2）	2（-ΔΔCt3）
2	GPx4-S3h		3.51521	3.39626	3.51084	3.4741	2.92	0.595214	0.476256	0.590843		0.661946	0.718841	0.663955	0.681581	0.0322839			2
3	GPx4-S6h		3.00594	3.1567	3.08277	3.0818	2.92	0.0859444	0.2367	0.162768		0.942168	0.848684	0.893309	0.89472	0.0467577			3
4	GPx4-S12h		1.784	1.97708	2.07254	1.94454	2.76	-0.976003	-0.782918	-0.687456		1.96701	1.72061	1.61044	1.76602	0.18257			4
5	GPx4-S24h		2.69516	2.86937	2.69854	2.75436	2.76	-0.0648389	0.109374	-0.061464		1.04597	0.92699	1.04352	1.00549	0.0679974			5
6	GPx4-SH1h		2.7661	-20.3271	-20.3271	-12.6294	2.76	0.00610024	-23.0871	-23.0871		0.995781	8.91081e+06	8.91081e+06	5.94054e+06	5.14466e+06			6
7	GPx4-SH3h		#DIV/0!	#DIV/0!	#DIV/0!	#DIV/0!	2.76	#DIV/0!	#DIV/0!	#DIV/0!		#DIV/0!	#DIV/0!	#DIV/0!	#DIV/0!	#DIV/0!			7
8	GPx4-SH6h		#DIV/0!	#DIV/0!	#DIV/0!	#DIV/0!	2.76	#DIV/0!	#DIV/0!	#DIV/0!		#DIV/0!	#DIV/0!	#DIV/0!	#DIV/0!	#DIV/0!			8
9	GPx4-SH12h		2.7661	2.59103	2.60762	2.65492	2.76	0.00610024	-0.168971	-0.15238		0.995781	1.12426	1.1114	1.07715	0.0707571			9
补充数据
编号			target gene							EIF
			value				mean	std.		value				mean	std.
2	GPx4-S3h		24.2628	24.4135	24.2946	24.4091	24.345	0.0777066		20.7929	21.0925	20.8095	21.1768	20.9679	0.195662
3	GPx4-S6h		23.2082	23.359	22.9697	23.2851	23.2055	0.168827		20.105	20.2925	19.7337	20.2094	20.0851	0.246556
4	GPx4-SH24h		21.3147	21.4439	22.0478	22.7801	21.8966	0.670097		20.9473	21.0983	21.1167	21.0181	21.0451	0.0779841
	GPx4-S24h		23.3456	24	23.284	23.4876	23.5293	0.325197		19.9749	20.3727	20.1746	20.7256	20.3119	0.320028
编号			target gene							EIF							ΔCt1	ΔCt2	ΔCt3	ΔCt mean
			value				mean	std.		value				mean	std.
2	GPx4-S3h			24.4135	24.2946	24.4091	24.3724	0.0674541			20.7929	21.0925	20.8095	20.8983	0.168353		3.51521	3.39626	3.51084	3.4741
3	GPx4-S6h			23.2082	23.359	23.2851	23.2841	0.0753827			20.105	20.2925	20.2094	20.2023	0.0939796		3.00594	3.1567	3.08277	3.0818
4	GPx4-SH24h			21.3147	21.4439	22.0478	21.6021	0.391337			21.0983	21.1167	21.0181	21.0777	0.0524266		0.236979	0.366176	0.970094	0.524416
	GPx4-S24h			23.3456	23.284	23.4876	23.3724	0.104415			19.9749	20.3727	20.1746	20.174	0.198876		3.17155	3.10992	3.31353	3.19834
编号			ΔCt1	ΔCt2	ΔCt3	ΔCt mean		ΔΔCt1	ΔΔCt2	ΔΔCt3		2（-ΔΔCt1）	2（-ΔΔCt2）	2（-ΔΔCt3）
2	GPx4-S3h		3.51521	3.39626	3.51084	3.4741	2.92	0.595214	0.476256	0.590843		0.661946	0.718841	0.663955	0.681581	0.0322839			2
3	GPx4-S6h		3.00594	3.1567	3.08277	3.0818	2.92	0.0859444	0.2367	0.162768		0.942168	0.848684	0.893309	0.89472	0.0467577			3
4	GPx4-SH24h		0.236979	0.366176	0.970094	0.524416	2.76	-2.52302	-2.39382	-1.78991		5.74784	5.25548	3.45792	4.82042	1.20536			4
	GPx4-S24h		3.17155	3.10992	3.31353	3.19834	2.76	0.411551	0.349921	0.553533		0.751815	0.784627	0.681349	0.739264	0.0527703
补充数据
编号			target gene							EIF
			value				mean	std.		value				mean	std.
2	GPx4-S3h		24.2628	24.4135	24.2946	24.4091	24.345	0.0777066		20.7929	21.0925	20.8095	21.1768	20.9679	0.195662
3	GPx4-S6h		23.2082	23.359	22.9697	23.2851	23.2055	0.168827		20.105	20.2925	19.7337	20.2094	20.0851	0.246556
4	GPx4-SH24h		23.7678	24.3581	24.0278	24.3781	24.1329	0.291623		20.9473	21.0983	21.1167	21.0181	21.0451	0.0779841
编号			target gene							EIF							ΔCt1	ΔCt2	ΔCt3	ΔCt mean
			value				mean	std.		value				mean	std.
2	GPx4-S3h			24.4135	24.2946	24.4091	24.3724	0.0674541			20.7929	21.0925	20.8095	20.8983	0.168353		3.51521	3.39626	3.51084	3.4741
3	GPx4-S6h			23.2082	23.359	23.2851	23.2841	0.0753827			20.105	20.2925	20.2094	20.2023	0.0939796		3.00594	3.1567	3.08277	3.0818
4	GPx4-SH24h			24.3581	24.0278	24.3781	24.2546	0.196731			21.0983	21.1167	21.0181	21.0777	0.0524266		3.28035	2.95005	3.30036	3.17692
编号			ΔCt1	ΔCt2	ΔCt3	ΔCt mean		ΔΔCt1	ΔΔCt2	ΔΔCt3		2（-ΔΔCt1）	2（-ΔΔCt2）	2（-ΔΔCt3）
2	GPx4-S3h		3.51521	3.39626	3.51084	3.4741	2.92	0.595214	0.476256	0.590843		0.661946	0.718841	0.663955	0.681581	0.0322839			2
3	GPx4-S6h		3.00594	3.1567	3.08277	3.0818	2.92	0.0859444	0.2367	0.162768		0.942168	0.848684	0.893309	0.89472	0.0467577			3
4	GPx4-SH24h		3.28035	2.95005	3.30036	3.17692	2.76	0.520349	0.190048	0.540361		0.697203	0.876577	0.687599	0.753793	0.106442			4
